# Supplementary material for: Artificial intelligence applications used in the clinical response to COVID-19: A scoping review
Source: PLOS Digit Health. 2022 Oct 17;1(10):e0000132. doi: 10.1371/journal.pdig.0000132 (PMC9931281; doi:10.1371/journal.pdig.0000132)
Supplement: S1 Table — (XLSX) [file pdig.0000132.s002.xlsx]

## Sheet: Applications
						Proposed benefits												AI Type								Data Input Source															Prior applications				Usage
Application name	Application developer	Application category	Subcategory	Application description - notes and verbatim text	What is predicted?	Addresses post-acute sequelae of SARS-COV-2 infection (PASC)	Inform diagnosis (likelihood of COVID-19 infection)	Reduce user error in interpreting test results visually	Conserve testing resources	Triage / prioritize patients?	Inform treatment (severity of COVID-19 or severity of associated conditions)	Conserve staffing resources / reduce burden on clinicians? (aid clinicians, allow non-specialists to do specialist tasks, etc.)	Speed up patient evaluation? (i.e. TAT)	Makes care more affordable	Replacing unavailable PCR-based screening?	Reduce exposure / transmission?	Patient safety	Advanced AI	Traditional AI	Unsupervised learning	No info on AI type	AI description	…if advanced AI, any method used to enhance interpretability?	Use of NLP to automate labeling of training or validation data	Continuously learning?	Chest X-Ray	Chest CT	Heart Ultrasound / Echocardiography	Blood test results (structured variables)	Image/signal from test result	Breath VOC profile analyzed by mass spectrometer	Vital signs (not paired with particular sensor)	Vital signs from wearable monitor	Vital signs or other monitoring from non-wearable monitor	Patient demographics and other clinical info	EHR structured data and free text notes	Geographically aggregated health data (prevalence, social distancing, travel)	User-selected answers from menu of options	User-entered free text	Other	App was already in use before pandemic and deployed first without modification?	…if yes, was app later modified for use to address pandemic	… if no, adaptation of app already in use before pandemic to address COVID-19?	New application also used to address conditions beyond COVID-19	Confirmed Deployment Date	First country of fully documented use	Country category	First use description	Extent of use description
Ada	Ada Health	Symptom checker			COVID-19 likelihood																1	Assumed to use NLP for user input free text; AI-based assessment of condition likelihood or severity ("AI-based probabilistic reasoning engine")													1			1	1				1		2021-06-30	U.S.	U.S.	("Amendment 30 June 2021: We have fully integrated the COVID-19 condition model, including vaccination side effects, into Ada's consumer app and enterprise solutions." Original standalone version released 4/1/2020 does not appear to use NLP for interpreting free text inputs or any other AI, see screenshot. https://ada.com/press/200401-global-covid-19-assessment-and-screener/)	No info available (we found no usage numbers for the COVID-19 assessment specifically, though for overall Ada app: "Consumer app users: 12 million, 26 million completed assessments across over 190 countries." https://ada.com/help/size-of-company-and-global-reach/)
Area Deprivation Index (ADI)	Singh / University of Wisconsin	Other	Predict geographically aggregated health disparities to prioritize treatment	("It allows for rankings of neighborhoods by socioeconomic disadvantage in a region of interest (e.g. at the state or national level). It includes factors for the theoretical domains of income, education, employment, and housing quality. It can be used to inform health delivery and policy, especially for the most disadvantaged neighborhood groups." https://www.neighborhoodatlas.medicine.wisc.edu/…	Geographically aggregated health disparities ("It allows for rankings of neighborhoods by socioeconomic disadvantage in a region of interest (e.g. at the state or national level). It includes factors for the theoretical domains of income, education, employment, and housing quality. It can be used to inform health delivery and policy, especially for the most disadvantaged neighborhood groups." htt…					1 ("When supplies of remdesivir—the experimental antiviral drug that President Donald Trump partially credits for his recent recovery—were in short supply in June, the University of Pittsburgh Medical Center implemented a weighted lottery system for patients. The hospital had enough for only about one in four patients, but those from disadvantaged backgrounds received a roughly one in three chanc…	1 ("When supplies of remdesivir—the experimental antiviral drug that President Donald Trump partially credits for his recent recovery—were in short supply in June, the University of Pittsburgh Medical Center implemented a weighted lottery system for patients. The hospital had enough for only about one in four patients, but those from disadvantaged backgrounds received a roughly one in three chanc…									1		1 (factor analysis and principal component analysis) ("Factor analysis and principal-components analysis were used in index construction." https://www.ncbi.nlm.nih.gov/pmc/articles/PMC1447923/)															1 (21 socioeconomic indicators were considered, with variables on English language proficiency, percent of immigrant population and access to services not selected by the AI algorithm. 17 final socioeconomic indicators were included in the ADI covering various measures of income, education, employment, family structure, and housing. Variable selection and weight assignment was based on 1990 censu…				1 (Used for public health purposes (diabetes education and outreach) by CMS prior to pandemic: https://www.nimhd.nih.gov/news-events/features/community-health/disadvantaged-neighborhoods.html)	0			2020-06-30	U.S.	U.S.	(10/14/2020 article: "When supplies of remdesivir—the experimental antiviral drug that President Donald Trump partially credits for his recent recovery—were in short supply in June, the University of Pittsburgh Medical Center implemented a weighted lottery system for patients. The hospital had enough for only about one in four patients, but those from disadvantaged backgrounds received a roughly …	(10/14/2020 article: "When supplies of remdesivir—the experimental antiviral drug that President Donald Trump partially credits for his recent recovery—were in short supply in June, the University of Pittsburgh Medical Center implemented a weighted lottery system for patients. The hospital had enough for only about one in four patients, but those from disadvantaged backgrounds received a roughly …
CT Image Analytics for COVID-19 / Ali-M3	Alibaba DAMO Academy	Lung evaluation	CT	("This technology for CT image analysis, powered by deep learning algorithms, was trained on 5000 CT volumes and has been tested in hospitals throughout China. The process of CT Image Analysis training includes training and analyzing. It learns the differences between COVID-19 pneumonia, common pneumonia, and other situations. It is able to predict the probability of COVID-19 pneumonia and common…	Pneumonia; Other COVID-19-related lung abnormalities ("It is able to predict the probability of COVID-19 pneumonia and common pneumonia" "This CT Image Analysis technology can also output the lesion masks and affected lung volume ratio, helping doctors to effectively measure the development or treatment of COVID-19 patients." https://www.alibabacloud.com/solutions/ct-image-analytics#J_8753939030)		1 ("It is able to predict the probability of COVID-19 pneumonia and common pneumonia based on the input CT images. This CT Image Analysis technology can also output the lesion masks and affected lung volume ratio, helping doctors to effectively measure the development or treatment of COVID-19 patients." https://www.alibabacloud.com/solutions/ct-image-analytics#J_8753939030)				1 ("This technology can assist realizing quantitative analysis, speeding up CT image analytics, avoiding errors caused by fatigue and adjusting treatment plans in time." "It is able to predict the probability of COVID-19 pneumonia and common pneumonia based on the input CT images. This CT Image Analysis technology can also output the lesion masks and affected lung volume ratio, helping doctors to…	1 ("This technology can assist realizing quantitative analysis, speeding up CT image analytics, avoiding errors caused by fatigue and adjusting treatment plans in time." " As COVID-19 spreads exponentially, CT imaging departments are under significant pressures as it normally takes 5-15 minutes for a doctor to interpret each CT scan. This technology for CT image analysis can assist in identifying…	1 ("This technology can assist realizing quantitative analysis, speeding up CT image analytics, avoiding errors caused by fatigue and adjusting treatment plans in time." " As COVID-19 spreads exponentially, CT imaging departments are under significant pressures as it normally takes 5-15 minutes for a doctor to interpret each CT scan. This technology for CT image analysis can assist in identifying…			1 ("Therefore, medical practitioners must use PPE for each patient [24]. Additionally, bed zoning is essential to avoid contamination of non-infected patients [25]. On the other hand, under-triaging results in hospital infections through the admission of infected patients to health care facilities. This should be continued until a definitive diagnosis is established. Since Ali-M3 is available on …	1 (developer: "This technology can assist realizing quantitative analysis, speeding up CT image analytics, avoiding errors caused by fatigue and adjusting treatment plans in time." https://www.alibabacloud.com/solutions/ct-image-analytics#J_8753939030)	1 (NN - imaging)				("deep learning") ("This technology for CT image analysis, powered by deep learning algorithms, was trained on 5000 CT volumes and has been tested in hospitals throughout China." https://www.alibabacloud.com/solutions/ct-image-analytics#J_8753939030)	Image overlays ("Fourth, the AI system, generally known as the decision process, is a black-box system. Although Ali-M3 also has the aspects of a black-box, it shows imagines that are the cause of the decision. [16]." (https://www.ncbi.nlm.nih.gov/pmc/articles/PMC8568139/bin/pone.0258760.s004.docx))				1														0		0		2020-03-14	China	China	"According to Alibaba's statistics, as of March 31st, 2020, the AI-enabled CT imaging system developed by DAMO Academy has been commissioned and used to diagnose 340,000 clinical cases in nearly 170 hospitals across 16 provinces and municipalities, including Zhejiang, Henan, Hubei, Shanghai, Guangdong, Jiangsu, and Anhui." https://www.alibabacloud.com/blog/how-damo-academy-uses-medical-ai-to-help…	We did not find any specific information on usage of this application beyond March 14, 2020 in China, though still marketed for use. We also did not find any specific information as to whether this application was used in Japan, though it is possible since it received regulatory approval for use in addressing COVID-19. Unclear if still used in patient care. But as of April 25, 2022, company websi…
Predictive risk models	Agency for Health Protection of Metropolitan Area of Milan (ATS Milan)	Disease severity	Prioritize patient evaluation	("Each patient was stratified as a high-, medium-, or low-risk patient for the combined outcome of hospitalization and death, according to the clinical and demographic characteristics highlighted by 2 predictive models developed by ATS Milan—the aforementioned predictive model for hospitalization and the predictive model for the overall mortality risk [6]." https://publichealth.jmir.org/2021/11/e…	Hospitalization; Mortality ("Each patient was stratified as a high-, medium-, or low-risk patient for the combined outcome of hospitalization and death, according to the clinical and demographic characteristics highlighted by 2 predictive models developed by ATS Milan—the aforementioned predictive model for hospitalization and the predictive model for the overall mortality risk [6]." https://publ…					1 ("Each patient was stratified as a high-, medium-, or low-risk patient for the combined outcome of hospitalization and death, according to the clinical and demographic characteristics highlighted by 2 predictive models developed by ATS Milan—the aforementioned predictive model for hospitalization and the predictive model for the overall mortality risk [6]." "The system granted a telephone call …	1 ("Each patient was stratified as a high-, medium-, or low-risk patient for the combined outcome of hospitalization and death, according to the clinical and demographic characteristics highlighted by 2 predictive models developed by ATS Milan—the aforementioned predictive model for hospitalization and the predictive model for the overall mortality risk [6]." "The system granted a telephone call …	1 ("Each patient was stratified as a high-, medium-, or low-risk patient for the combined outcome of hospitalization and death, according to the clinical and demographic characteristics highlighted by 2 predictive models developed by ATS Milan—the aforementioned predictive model for hospitalization and the predictive model for the overall mortality risk [6]." "The system granted a telephone call …							1 (logit)			1 (logistic regression) ("To assess the association between COVID-19–related hospitalization and the presence of symptoms in COVID-19–positive patients, we implemented a logistic regression model adjusted for age (as a continuous variable, where each value represented an increase in age of 5 years compared to the preceding value); sex (reference category: female); and comorbidities, such as cardi…													1 ("To assess the association between COVID-19–related hospitalization and the presence of symptoms in COVID-19–positive patients, we implemented a logistic regression model adjusted for age (as a continuous variable, where each value represented an increase in age of 5 years compared to the preceding value); sex (reference category: female); and comorbidities, such as cardiovascular disease (eg,…						0				2020-10-25	Italy	Other: HIC	("The system granted a telephone call by a trained operator who assessed the patient’s state of health and, if necessary, gave advice to the patient to visit the hospital or emergency department. For this purpose, ATS Milan trained an internal call center as well as external operators, who received a set of patients to be contacted on a daily basis. Each call center received a number of patients …	"Beginning on October 25, 2020, with the start of the second wave of COVID-19 in Lombardy, we developed a surveillance and monitoring system for COVID-19 patients, stratifying (up to December 11, 2020) 118,804 COVID-19 cases into high-, medium-, and low-risk patients. Among these, 63,816 (53.72%) were actually included in the surveillance system and 39,167 (32.97%) were contacted by trained call …
Biofourmis’ AI-Powered Remote Monitoring Platform / Biovitals Index	Biofourmis	Patient deterioration		("Patients will be continuously monitored with a wearable biosensor. The physiological biomarkers and patient-reported data are analyzed by the FDA-cleared Biovitals® Analytics Engine, to predict clinical deterioration by detecting subtle physiological changes from each patient’s personalized baseline. Machine-learning capabilities notify clinicians toward opportunities to optimize treatment, pre…	Clinical deterioration ("Patients will be continuously monitored with a wearable biosensor. The physiological biomarkers and patient-reported data are analyzed by the FDA-cleared Biovitals® Analytics Engine, to predict clinical deterioration by detecting subtle physiological changes from each patient’s personalized baseline. Machine-learning capabilities notify clinicians toward opportunities to …						1 ("Patients will be continuously monitored with a wearable biosensor. The physiological biomarkers and patient-reported data are analyzed by the FDA-cleared Biovitals® Analytics Engine, to predict clinical deterioration by detecting subtle physiological changes from each patient’s personalized baseline. Machine-learning capabilities notify clinicians toward opportunities to optimize treatment, p…					1 ("Biofourmis, a Boston-based global leader in digital medicine and virtual care that powers personalized predictive care, announces the national rollout of Biovitals® Hospital@HomeTM—an artificial intelligence-based, turnkey technology platform that enables hospitals and health systems to quickly deploy a “hospital at home” program." "Other advantages of home hospital programs include a reducti…	1 ("Patients will be continuously monitored with a wearable biosensor. The physiological biomarkers and patient-reported data are analyzed by the FDA-cleared Biovitals® Analytics Engine, to predict clinical deterioration by detecting subtle physiological changes from each patient’s personalized baseline. Machine-learning capabilities notify clinicians toward opportunities to optimize treatment, p…		1 (unspecified regression)			1 (Supervised) (regression; predicts continuous variable; maybe other model types used in processing) ("The massive amount of data was autonomously analysed with machine learning-based data pre-processing, data segmentation, feature extraction, anomaly detection and semi-supervised multivariate regression, to continuously quantify the deviation of the latest health status from baseline, which was…											1 ("To measure body temperature and numerous other biomarkers, patients are wearing Everion®, which has several medical-grade sensors, including optical, temperature, electrodermal, accelerometer and barometer. Everion® can be comfortably worn for 24 hours a day for several days and has much higher-than-average patient satisfaction and adherence rates. AI-powered Biovitals® Analytics will derive …		1 ("Briefly, the Biovitals Index of each patient was initiated by inputting patient demographics, vital signs, selected symptoms, medical history, laboratory and radiology results on admission. Each parameter was assigned a risk score as summarized in Appendix Table 1. A vector consisting of all risk scores was constructed to determine the overall risk level of each patient on admission, which wa…						1	0			2020-03-04	China	China	("BOSTON, March 4, 2020 /PRNewswire/ — Biofourmis, a global leader in digital medicine that powers personalized predictive care, announced today that its technology is being leveraged in a remote monitoring and disease surveillance program in Hong Kong involving patients with diagnosed or suspected novel coronavirus disease (COVID-19). The program—administered by The University of Hong Kong—also …	("BOSTON, March 4, 2020 /PRNewswire/ — Biofourmis, a global leader in digital medicine that powers personalized predictive care, announced today that its technology is being leveraged in a remote monitoring and disease surveillance program in Hong Kong involving patients with diagnosed or suspected novel coronavirus disease (COVID-19). The program—administered by The University of Hong Kong—also …
BreFence™ Go COVID-19 Breath Test System	Breathonix	Infection likelihood	Breath diagnostic test	("Measure and analyse VOCs biomarkers in the breath sample by the BreFence™ Go Breath Test System." https://breathonix.com/covid-19/)	Likelihood of COVID-19 infection		1					1 ("Each breath test is significantly more affordable than a PCR swab test and does not require a trained healthcare professional to operate.") https://breathonix.com/covid-19/	1 ("Total turnaround time from breath sampling to results takes less than 60 seconds." https://breathonix.com/covid-19/)	1 ("Each breath test is significantly more affordable than a PCR swab test and does not require a trained healthcare professional to operate." https://breathonix.com/covid-19/)							1	("A person only needs to exhale into a disposable one-way valved mouthpiece connected to a high-precision breath sampler. The exhaled breath is collected and fed into a mass spectrometer for measurement. Our machine learning software analyses the Volatile Organic Compounds (VOCs) profile and generates the result in less than one minute." https://breathonix.com/covid-19/)									1 ("A person only needs to exhale into a disposable one-way valved mouthpiece connected to a high-precision breath sampler. The exhaled breath is collected and fed into a mass spectrometer for measurement. Our machine learning software analyses the Volatile Organic Compounds (VOCs) profile and generates the result in less than one minute." https://breathonix.com/covid-19/)										0				2020-06-01	Singapore	Other: HIC	June 1, 2021 online article: "Other details: The Breathonix breathalyser is now used at the Causeway." https://www.straitstimes.com/singapore/testing-for-covid-19-how-spore-is-raising-its-game-with-diy-test-kits-wastewater-sampling	(June 1, 2021 online article: "Other details: The Breathonix breathalyser is now used at the Causeway." https://www.straitstimes.com/singapore/testing-for-covid-19-how-spore-is-raising-its-game-with-diy-test-kits-wastewater-sampling) ("Breathonix has since conducted a few thousand tests for its pilot deployment at Tuas Checkpoint. Each test was completed in 40 to 60 seconds." https://www.straitst…
CAD4COVID / LungQ	Thirona / Delft	Lung evaluation	X-Ray	("The artificial intelligence solution is intended to help triage COVID-19 suspects and inform on disease progression and recovery." https://thirona.eu/cad4covid/) ("CAD4COVID will generate a score between 0 and 100 indicating the extent of COVID-19 related abnormalities, display such lung abnormalities through a heatmap and quantify the percentage of the lung that is affected." https://www.delft…	Other COVID-19-related lung abnormalities ("CAD4COVID will generate a score between 0 and 100 indicating the extent of COVID-19 related abnormalities, display such lung abnormalities through a heatmap and quantify the percentage of the lung that is affected." https://www.delft.care/cad4covid/)					1 ("The artificial intelligence solution is intended to help triage COVID-19 suspects and inform on disease progression and recovery." https://thirona.eu/cad4covid/) (usage of both x-ray and CT versions for triage and treatment decisions in India from March to November 2020 described: "the chest radiograph was obtained in posteroanterior or anteroposterior views and images digitally processed. Th…	1 ("The artificial intelligence solution is intended to help triage COVID-19 suspects and inform on disease progression and recovery." https://thirona.eu/cad4covid/) (usage of both x-ray and CT versions for triage and treatment decisions in India from March to November 2020 described: "the chest radiograph was obtained in posteroanterior or anteroposterior views and images digitally processed. Th…	1 ("Both solutions have been made available free of charge and are aimed at reducing the workload of clinicians and health workers." https://thirona.eu/wp-content/uploads/2020/04/Thirona_PRESS-RELEASE-CAD4COVID-CT.pdf)	1 ("RT-PCR is the gold standard to confirm COVID-19. However, studies have shown that early stage of COVID-19 can be undetected by the lab test, where CT imaging is more likely to detect COVID-19 in early stages. CT imaging has shown to be a highly sensitive method to detect COVID-19.[1] It is a reliable, practical and rapid method to detect and assess COVID-19. X-ray, although not as sensitive a…	1 (unavailable) (Developer provides user testimonial: "As India reaches the spot of number 3 on the world list of COVID infections, an RT-PCR test approach is very difficult for a person from a rural area to access. Firstly as there are no labs in rural areas and secondly because the people in those areas cannot afford to pay for an RT-PCR test. Hence Chest X-Ray detection hence becomes the faste…	1 ("As India reaches the spot of number 3 on the world list of COVID infections, an RT-PCR test approach is very difficult for a person from a rural area to access. Firstly as there are no labs in rural areas and secondly because the people in those areas cannot afford to pay for an RT-PCR test. Hence Chest X-Ray detection hence becomes the fastest and most convenient tool to pre-screen people in…			1 (NN - imaging)				("deep learning") ("CAD4COVID-XRay is a deep learning–based AI system" https://www.ncbi.nlm.nih.gov/pmc/articles/PMC7437494/)	Image overlays (Note, described as having salience-map type output that could aid in interpretability "display such lung abnormalities through a heatmap" https://thirona.eu/cad4covid/) ("CAD4COVID-XRay is a deep learning–based AI system" "As preprocessing steps, the system uses image normalization (13) and lung segmentation using U-net software (14). This is followed by patch-based analysis using…			1 ("using X-ray with CAD (computer-aided detection)" https://www.delft.care/cad4covid/)															0		1 ("CAD4COVID-Xray is based on CAD4TB version 6 software (9), which is a commercial deep learning system for the detection of tuberculosis on chest radiographs." https://www.ncbi.nlm.nih.gov/pmc/articles/PMC7437494/) ("COVID-19 and TB are respiratory diseases that manifest themselves with similar symptoms of cough, fever and difficulty breathing. The ingenuity behind CAD4COVID uses the same techn…		2020-03-31	Peru	Other: LMIC	Used in India from March to November 2020 to assess 3,235 patients ("Overall, 3,235 consecutive patients with flu-like presentation were evaluated over a period of 240 days" "a period of 240 days, that is, from March 2020 to November 2020" https://www.thieme-connect.com/products/ejournals/html/10.1055/s-0041-1741103)	Company website states: "At the moment (November 2020), CAD4COVID-Xray and CAD4COVID-CT are available in over 120 hospitals and clinics across 40+ countries." (https://www.delft.care/cad4covid-faq/). Elsewhere company website states "The solution, initially offered free-of-charge to hospitals all over the world in order to support the COVID-19 crisis is now integrated in the LungQ™ Clinical Suite…
CAD4COVID-CT / LungQ?	Thirona / Delft	Lung evaluation	CT	("The software automatically quantifies the lobar extent of COVID-19 severity from inspiratory CT scans using state-of-the-art deep learning techniques. The AI software identifies the lobar regions affected by COVID-19 pneumonia and quantifies them as the percentage of total lobe volume. Each lobe will have a severity score based on the extent of affected area as following: 0 (affected area: 0%);…	Overall COVID-19 risk score (COVID-19 severity score)		1 ("CAD4COVID-CT assesses the suspicion of COVID-19 as well as the severity of the infection based on the percentage of the affected lung. The software aims to enable a quicker detection of suspected COVID-19 cases and allows healthcare specialists to track disease progression and recovery in COVID-19 patients." https://thirona.eu/wp-content/uploads/2020/04/Thirona_PRESS-RELEASE-CAD4COVID-CT.pdf)			1 ("triage") ("CAD4COVID is intended to inform to support the triage of COVID-19 and not optimized for TB screening." https://www.delft.care/cad4covid-faq/) (usage of both x-ray and CT versions for triage and treatment decisions in India from March to November 2020 described: "the chest radiograph was obtained in posteroanterior or anteroposterior views and images digitally processed. These were …	1 ("CAD4COVID-CT assesses the suspicion of COVID-19 as well as the severity of the infection based on the percentage of the affected lung. The software aims to enable a quicker detection of suspected COVID-19 cases and allows healthcare specialists to track disease progression and recovery in COVID-19 patients." https://thirona.eu/wp-content/uploads/2020/04/Thirona_PRESS-RELEASE-CAD4COVID-CT.pdf)…	1 ("Both solutions have been made available free of charge and are aimed at reducing the workload of clinicians and health workers." https://thirona.eu/wp-content/uploads/2020/04/Thirona_PRESS-RELEASE-CAD4COVID-CT.pdf)	1 ("The software aims to enable a quicker detection of suspected COVID-19 cases and allows healthcare specialists to track disease progression and recovery in COVID-19 patients." https://thirona.eu/wp-content/uploads/2020/04/Thirona_PRESS-RELEASE-CAD4COVID-CT.pdf)					1 (NN - imaging)				1 ("deep learning") ("The software automatically quantifies the lobar extent of COVID-19 severity from inspiratory CT scans using state-of-the-art deep learning techniques." https://www.mdpi.com/2379-139X/7/4/58/htm)	Image overlays ("The AI software identifies the lobar regions affected by COVID-19 pneumonia and quantifies them as the percentage of total lobe volume" ; also see visualization of application output in Figure 1 https://www.birpublications.org/doi/full/10.1259/bjr.20210759)				1														0		1 ("When the COVID-19 pandemic broke out, we leveraged our existing solutions and expertise in chest CT and developed CAD4COVID" https://thirona.eu/cad4covid/)		2020-10-31	Canada	Other: HIC	Undated company website describes use in Mexico City hospital as of October 31, 2020 (still available April 22, 2022, first logged by Internet Archive on October 31, 2020) https://web.archive.org/web/20201031155239/https://thirona.eu/cad4covid-projects/	Used in hospital in Mexico (both X-ray and CT, no date provided); (https://www.delft.care/cad4covid-projects/#). Company press release on April 20, 2020 describes the application's release for use free of charge on a platform which has 10,000 radiologists registered on the system (https://thirona.eu/wp-content/uploads/2020/04/Thirona_PRESS-RELEASE-CAD4COVID-CT.pdf)). Subsequent undated company st…
Caption AI - Caption Guidance	Caption Health	Other	Assist image acquisition - Guide device user for image acquisition	("The Caption Guidance software is a radiological acquisition and/or optimization guidance system that provides real-time guidance to the users during acquisition of echocardiography to assist them in obtaining anatomically correct images that represent standard 2D echocardiographic diagnostic views and orientations. Caption Guidance is a software-only device that uses artificial intelligence to …	image quality, device position, optimal manipulation to device position ("In order to help users to acquire high-quality echocardiograms, the guidance algorithm must be able to estimate the positioning of the ultrasound probe from the current imaging and provide real-time guidance based on that estimation for the user to arrive at the ideal positioning and image. It must first be able to grade th…	1 (see Extent of Use notes, on use in military study)	0					1 ("In many clinical settings, echocardiography is unavailable because of a lack of trained personnel. In these settings, nonexpert users may perform limited examinations (point-of-care ultrasound [POCUS]) using handheld or portable machines, but quality is nonuniform, with risks for nondiagnostic and misleading imaging.13 POCUS is frequently used in emergency departments; intensive care units; o…				1 (reduce exposure for specialist sonographers, not for clinicians overall though) ("In many clinical settings, echocardiography is unavailable because of a lack of trained personnel. In these settings, nonexpert users may perform limited examinations (point-of-care ultrasound [POCUS]) using handheld or portable machines, but quality is nonuniform, with risks for nondiagnostic and misleading imag…		1 (NN - imaging)				1 ("deep learning") ("Here, we present the use of a novel deep learning–derived technology, Caption Guidance (Caption Health, Inc., San Francisco, California), which was deployed in the COVID-19 intensive care unit (ICU) by critical care physicians with clinical experience but no formal training in ultrasound to obtain point-of-care ultrasound (POCUS) cardiac images" https://www.jacc.org/doi/10.1…						1 ("The Caption Interpretation Automated Ejection Fraction Software applies machine learning algorithms to process echocardiography images in order to calculate left ventricular ejection fraction" "The Caption Guidance software is intended to assist medical professionals in the acquisition of cardiac ultrasound images… The Caption Guidance software is indicated for use in two-dimensional transtho…													0		0	1 (No indication that initial development or Feb 2020 De Novo clearance was accelerated due to pandemic, though deployment may have been, and development and FDA 510(k) clearance of updated version was reportedly accelerated due to pandemic though this was for workflow and user interface updates rather than new tech unlike the initial De Novo clearance) (De Novo decision cleared early in pandemic…	2020-03-31	U.S.	U.S.	June 30 2020 online article reported: "In March, a 53-year-old diabetic woman with COVID-19 went into cardiac shock in a New York hospital. Without the images from Caption AI, it would have been difficult to clinch the diagnosis, said a doctor on the scene. The system helped the physician identify heart problems in an 86-year-old man with the virus in the same hospital, helping doctors bring him …	June 30 2020 online article reported: "In March, a 53-year-old diabetic woman with COVID-19 went into cardiac shock in a New York hospital. Without the images from Caption AI, it would have been difficult to clinch the diagnosis, said a doctor on the scene. The system helped the physician identify heart problems in an 86-year-old man with the virus in the same hospital, helping doctors bring him …
Caption AI - Caption Interpretation / Automated Ejection Fraction Software	Caption Health	Other	Cardiac evaluation	(left ventricular ejection fraction) ("The Caption Interpretation Automated Ejection Fraction software is used to process previously acquired transthoracic cardiac ultrasound images, to store images, and to manipulate and make measurements on images using an ultrasound device, personal computer, or a compatible DICOM-compliant PACS system in order to provide automated estimation of left ventricul…	Left ventricular ejection fraction ("The Caption Interpretation Automated Ejection Fraction software is used to process previously acquired transthoracic cardiac ultrasound images, to store images, and to manipulate and make measurements on images using an ultrasound device, personal computer, or a compatible DICOM-compliant PACS system in order to provide automated estimation of left ventricular…	1 (see Extent of Use)	0				1 (left ventricular ejection fraction) ("The Caption Interpretation Automated Ejection Fraction software is used to process previously acquired transthoracic cardiac ultrasound images, to store images, and to manipulate and make measurements on images using an ultrasound device, personal computer, or a compatible DICOM-compliant PACS system in order to provide automated estimation of left ventric…	1 ("The Caption AI technology safely allows novice users to provide efficient and accurate point of care echo in differing clinical settings to a standard comparable to expert scanners, and automatically determines left ventricular ejection fraction." https://academic.oup.com/ehjcimaging/article/23/Supplement_1/jeab289.011/6522248?login=true) ("Use of an AI-assisted imaging system for limited TTE…				1 (" It is conceivable that ML tools such as the one validated in this study will become widely used in the POC setting and allow accurate echocardiographic evaluation of LV function by increasing numbers of health care providers, particularly when combined with evolving technologies aimed to assist in image acquisition. These tools are especially important in the current era of the rampant COVID…		1 (NN - imaging)				1 ("deep learning") ("Caption Interpretation applies end-to-end deep learning to automatically select the best clips from ultrasound exams, perform quality assurance and produce an accurate EF measurement." (https://captionhealth.com/press/caption-health-receives-fda-510k-clearance-for-innovation-in-point-of-care-ejection-fraction-evaluation)						1 ("The Caption Interpretation Automated Ejection Fraction software is used to process previously acquired transthoracic cardiac ultrasound images, to store images, and to manipulate and make measurements on images using an ultrasound device, personal computer, or a compatible DICOM-compliant PACS system" https://www.accessdata.fda.gov/cdrh_docs/pdf20/K200621.pdf) ("In order to help users to acqu…													1 (predicate version used in March 2020 was prior to FDA 510(k) clearance or emergency guidance. July 2020 510(k) letter, predicate from same company (Bay Labs since rebranded as Caption Health) was used/cleared June 2018 prior to pandemic, also used ML for same purpose, "The Caption Interpretation Automated Ejection Fraction Software is an updated version of the predicate device and features ver…	0 (not specifically modified to address COVID-19, just updated) (predicate version used in March 2020 was prior to FDA 510(k) clearance or emergency guidance. July 2020 510(k) letter, predicate from same company (Bay Labs since rebranded as Caption Health) was used/cleared June 2018 prior to pandemic, also used ML for same purpose, "The Caption Interpretation Automated Ejection Fraction Software …			2020-03-31	U.S.	U.S.	June 30 2020 online article reported: "In March, a 53-year-old diabetic woman with COVID-19 went into cardiac shock in a New York hospital. Without the images from Caption AI, it would have been difficult to clinch the diagnosis, said a doctor on the scene. The system helped the physician identify heart problems in an 86-year-old man with the virus in the same hospital, helping doctors bring him …	June 30 2020 online article reported: "In March, a 53-year-old diabetic woman with COVID-19 went into cardiac shock in a New York hospital. Without the images from Caption AI, it would have been difficult to clinch the diagnosis, said a doctor on the scene. The system helped the physician identify heart problems in an 86-year-old man with the virus in the same hospital, helping doctors bring him …
CDC Coronavirus Self-Checker	CDC; Microsoft	Symptom checker			Recommendations for further care																1	("Microsoft’s Healthcare Bot service is one solution that uses artificial intelligence (AI) to help the CDC and other frontline organizations respond to these inquiries, freeing up doctors, nurses, administrators and other healthcare professionals to provide critical care to those who need it." https://blogs.microsoft.com/blog/2020/03/20/delivering-information-and-eliminating-bottlenecks-with-cdc…													1			1					1 (microsoft health bot)		2020-03-19	U.S.	U.S.	(3/20/2020 article: "The Centers for Disease Control and Prevention launched a COVID-19 assessment bot Thursday to help initially screen Americans who are concerned they’re suffering from symptoms connected to the novel coronavirus. The new, conversational bot—deemed the Coronavirus Self-Checker on the agency’s website—can gauge the risk factors and symptoms for people who engage with it, and off…	No info available
COVID-19 Mortality Risk Prediction Model	Clalit Health Services	Disease severity	Prioritize patient testing and inform treatment	("Since its development, the model has been used for many purposes within CHS. Its first use was for prevention purposes, with an intention to notify high-risk members of their increased risk for mortality should they get infected, to explain the importance of following social distancing instructions, and to provide information regarding telemedicine and other remotely accessible medical services…	Mortality risk ("Since its development, the model has been used for many purposes within CHS. Its first use was for prevention purposes, with an intention to notify high-risk members of their increased risk for mortality should they get infected, to explain the importance of following social distancing instructions, and to provide information regarding telemedicine and other remotely accessible m…				1 ("Risk stratification was also used for prioritization of COVID-19 RT-PCR tests, along with other criteria such as symptoms and potential exposure. Once tested for COVID-19, the model predictions were also used to decide on the place of treatment of confirmed cases. This was done using the following methodology: first the treating physician makes a decision regarding the preferred place for tre…	1 ("Risk stratification was also used for prioritization of COVID-19 RT-PCR tests, along with other criteria such as symptoms and potential exposure. Once tested for COVID-19, the model predictions were also used to decide on the place of treatment of confirmed cases. This was done using the following methodology: first the treating physician makes a decision regarding the preferred place for tre…	1 ("Risk stratification was also used for prioritization of COVID-19 RT-PCR tests, along with other criteria such as symptoms and potential exposure. Once tested for COVID-19, the model predictions were also used to decide on the place of treatment of confirmed cases. This was done using the following methodology: first the treating physician makes a decision regarding the preferred place for tre…						1 ("Risk stratification was also used for prioritization of COVID-19 RT-PCR tests, along with other criteria such as symptoms and potential exposure. Once tested for COVID-19, the model predictions were also used to decide on the place of treatment of confirmed cases. This was done using the following methodology: first the treating physician makes a decision regarding the preferred place for tre…	1 (tree - gradient boosted)				1 (gradient boosted tree algorithm) ("The final model employed was a decision-tree-based gradient boosting model using the LightGBM library22 with default hyperparameters23. The validation set was used for early stopping, with AUROC used as the performance measure. Decision-tree models are capable of handling missing data without the need for imputation (assigning them to the branch of a split th…	Shapley Additive Explanations ("Contribution and effect of the selected features were calculated using SHAP scores13. SHAP scores are feature importance scores based on Shapley values from game theory. They measure the effect that a specific value in a specific covariate has for the prediction of a certain individual (so the same variable with a specific value could have a different SHAP value fo…												1 ("The baseline model was trained in two phases—initial training for feature selection and final training for creation of the baseline model. In the first phase, a population of 1,000,000 members, selected randomly from CHS members of the relevant age range, was used. This population was run through an automatic prediction pipeline to explore important features for the prediction task, out of al…						0				2020-09-07	Israel	Other: LMIC	Journal article published 9/7/2020: "Since its development, the model has been used for many purposes within CHS. " "Risk stratification was also used for prioritization of COVID-19 RT-PCR tests, along with other criteria such as symptoms and potential exposure." https://www.nature.com/articles/s41467-020-18297-9	(Journal article published 9/7/2020: "Since its development, the model has been used for many purposes within CHS. " "Risk stratification was also used for prioritization of COVID-19 RT-PCR tests, along with other criteria such as symptoms and potential exposure." https://www.nature.com/articles/s41467-020-18297-9) ("It entered wide use in CHS around mid-March 2020, just before the first case of …
CLEWICU	Clew Medical	Patient deterioration		("The platform uses artificial intelligence (AI) based predictive analytics to exponentially expand ICU capacity and resources. Its algorithms are trained to identify respiratory deterioration in advance, enabling early interventions that might change the clinical outcome, especially in COVID-19 patients. This allows healthcare workers to identify disease severity from a remote command center." h…	Clinical deterioration; respiratory failure; hemodynamic instability ("clinical events (respiratory failure and/or hemodynamic instability) are predicted." https://www.fda.gov/media/138369/download) ("The platform uses artificial intelligence (AI) based predictive analytics to exponentially expand ICU capacity and resources. Its algorithms are trained to identify respiratory deterioration in adva…						1 ("Predictive analytics platform CLEW is working with two Israeli hospitals to manage and treat patients infected with the COVID-19 virus, while protecting frontline care workers." "The platform uses artificial intelligence (AI) based predictive analytics to exponentially expand ICU capacity and resources. Its algorithms are trained to identify respiratory deterioration in advance, enabling earl…					1 ("Predictive analytics platform CLEW is working with two Israeli hospitals to manage and treat patients infected with the COVID-19 virus, while protecting frontline care workers." "The platform uses artificial intelligence (AI) based predictive analytics to exponentially expand ICU capacity and resources. Its algorithms are trained to identify respiratory deterioration in advance, enabling earl…	1 ("Predictive analytics platform CLEW is working with two Israeli hospitals to manage and treat patients infected with the COVID-19 virus, while protecting frontline care workers." "The platform uses artificial intelligence (AI) based predictive analytics to exponentially expand ICU capacity and resources. Its algorithms are trained to identify respiratory deterioration in advance, enabling earl…				1	(Supervised learning, no details provided) ("The platform utilizes the full range of available patient data to provide continuous predictions based on sophisticated machine learning algorithms and models." https://clewmed.com/critical-care/) ("The CLEWICU System uses models derived by applying machine learning to recorded multiparameter patient data to calculate the likelihood of occurrence of ce…										1 ("The CLEWICU System uses commonly recorded data sets (e.g., vital signs, nursing assessments, flowsheet data, medications and lab data) to analyze trends over time and compute proprietary patient status indexes for use by healthcare providers (HCP)." https://www.fda.gov/media/138370/download)			1 ("The CLEWICU System uses commonly recorded data sets (e.g., vital signs, nursing assessments, flowsheet data, medications and lab data) to analyze trends over time and compute proprietary patient status indexes for use by healthcare providers (HCP)." https://www.fda.gov/media/138370/download)						0				2020-03-27	Israel	Other: HIC	3/27/2020 article: "Predictive analytics platform CLEW is working with two Israeli hospitals to manage and treat patients infected with the COVID-19 virus, while protecting frontline care workers. Its TeleICU solution CLEW-ICU is being deployed at Sheba Medical Center and the Ichilov Hospital at Tel Aviv Sourasky Medical Center. The platform uses artificial intelligence (AI) based predictive anal…	(3/27/2020 article: "Predictive analytics platform CLEW is working with two Israeli hospitals to manage and treat patients infected with the COVID-19 virus, while protecting frontline care workers. Its TeleICU solution CLEW-ICU is being deployed at Sheba Medical Center and the Ichilov Hospital at Tel Aviv Sourasky Medical Center. The platform uses artificial intelligence (AI) based predictive ana…
Clip Analyzer	Clip Health (formerly Luminostics)	Infection likelihood	Antigen diagnostic test	analyzer	Presence of positive luminescent signal on test strip		1 ("A positive test result for COVID-19 indicates that nucleocapsid antigens from SARS-CoV-2 were detected, and the patient is infected with the virus and presumed to be contagious." https://www.fda.gov/media/144254/download)	1 ("Test results are objectively displayed on the smartphone’s screen, eliminating the sorts of errors that plague result interpretation of visual lateral flow tests." https://cliphealth.com/2021/02/luminostics-announces-fda-authorization-and-production-scale-up-of-us-manufactured-smartphone-based-covid-19-rapid-test/)													1	("signal processing artificial intelligence" https://www.newswise.com/coronavirus/clip-health-formerly-luminostics-announces-company-rebranding-immediate-product-pipeline/?article_id=757981) ("The test is a lateral flow immunoluminescent assay that uses glow-in-the-dark nanochemistry along with a smartphone’s optics, an inexpensive adapter, and artificial intelligence to detect SARS-CoV-2 viral a…								1 ("Step 4 – Act on the objective, rapid, accurate result for COVID-19 infection. The Clip Analyzer measures a luminescence signal from the test strip, then method speciﬁc algorithms are used to display objective test results (Positive, Negative, or Invalid) on the screen." https://cliphealth.com/products/covid-19/)											0		0		2021-05-31	U.S.	U.S.	"By May 2021, having gotten Emergency Use Authorization from the FDA, Luminostics founders Andrew Paterson and Bala Raja, had distributed their Clip COVID Rapid Antigen Test across the United States." https://stories.uh.edu/smartphone-based-rapid-covid-19-test-hits-the-market-/index.html	("By May 2021, having gotten Emergency Use Authorization from the FDA, Luminostics founders Andrew Paterson and Bala Raja, had distributed their Clip COVID Rapid Antigen Test across the United States. " https://stories.uh.edu/smartphone-based-rapid-covid-19-test-hits-the-market-/index.html) ("All of Covid Clinic’s antigen test offerings utilize tests that have received emergency use authorization…
Corti Triage Audia	Corti.ai	Infection likelihood	Triage emergency calls	("Our artificial intelligence platform, Audia, can analyze patient consultations in text, video, or audio formats, and detect whether there is a high risk of COVID-19." "Prevent under- and over-triaging of medical calls through structured medical protocols. Support call-takers to adapt quickly to crisis-situations by adding case-specific protocols within day. Improve the time to action and qualit…	Likelihood of COVID-19 infection ("Our artificial intelligence platform, Audia, can analyze patient consultations in text, video, or audio formats, and detect whether there is a high risk of COVID-19." "Prevent under- and over-triaging of medical calls through structured medical protocols. Support call-takers to adapt quickly to crisis-situations by adding case-specific protocols within 1 day. Im…					1 ("Our artificial intelligence platform, Audia, can analyze patient consultations in text, video, or audio formats, and detect whether there is a high risk of COVID-19." "Prevent under- and over-triaging of medical calls through structured medical protocols. Support call-takers to adapt quickly to crisis-situations by adding case-specific protocols within 1 day. Improve the time to action and qu…		1 ("Before long, Corti's artificial intelligence was implemented in chatbots, phone systems, and self-triaging solutions across the globe with the principal value proposition of relieving the immense strain under which the global healthcare sector operates. "We saw it as our duty to apply our technical expertise to support the healthcare professionals battling the rising number of infections."" h…	1 ("Our artificial intelligence platform, Audia, can analyze patient consultations in text, video, or audio formats, and detect whether there is a high risk of COVID-19." "Prevent under- and over-triaging of medical calls through structured medical protocols. Support call-takers to adapt quickly to crisis-situations by adding case-specific protocols within 1 day. Improve the time to action and qu…			"This allowed Audia to recognize key indicators of COVID-19 and recommend appropriate actions, such as reminding first responders to wear personal protective equipment (PPE) and thus limit personnel infection." https://www.corti.ai/newsroom-posts/making-the-world-more-pandemic-proof-one-patient-consultation-at-a-time	1 ("Our artificial intelligence platform, Audia, can analyze patient consultations in text, video, or audio formats, and detect whether there is a high risk of COVID-19." "Prevent under- and over-triaging of medical calls through structured medical protocols. Support call-takers to adapt quickly to crisis-situations by adding case-specific protocols within 1 day. Improve the time to action and qu…				1	(supervised learning) (likely advanced AI given audio data input) ("Corti Triage is a software platform based on ad- vanced machine learning and powerful natural language processing." https://www.healthcaredenmark.dk/media/srrjrtna/automation-of-healthcare-processes.pdf)														1 (Audia has already learned from more than 100,000 medical interviews about COVID-19 through our partnership with MedicOne at Harbourview Medical Center in Seattle, starting from the very beginning of the pandemic. " https://www.corti.ai/solutions/covid-19) ; ("In March 2020, a consortium of thought-leaders in the prehospital sector was assembled around Corti to help drive the project forward. C…				Audio recordings of emergency calls (Audia has already learned from more than 100,000 medical interviews about COVID-19 through our partnership with MedicOne at Harbourview Medical Center in Seattle, starting from the very beginning of the pandemic. " https://www.corti.ai/solutions/covid-19) ; ("In March 2020, a consortium of thought-leaders in the prehospital sector was assembled around Corti to…	0		1		2020-12-17	Denmark (though first mention of use on 12/17/2020 didn't specify country)	Other: HIC	(12/17/2020 article: "In March 2020, a consortium of thought-leaders in the prehospital sector was assembled around Corti to help drive the project forward. Corti's artificial intelligence Audia was then trained on 86,252 patient consultation recordings... Before long, Corti's artificial intelligence was implemented in chatbots, phone systems, and self-triaging solutions across the globe with the…	(12/17/2020 article: "Before long, Corti's artificial intelligence was implemented in chatbots, phone systems, and self-triaging solutions across the globe with the principal value proposition of relieving the immense strain under which the global healthcare sector operates." "As Audia started to have thousands of patient interactions each week, patterns started emerging. Audia was able to create…
COVIDNet	Liu et. al.	Lung evaluation	CT	("We developed an automated robust deep learning model, COVIDNet, by directly analyzing 3D CT images, to assist screening and diagnosis of COVID-19 infected patients." https://www.ncbi.nlm.nih.gov/pmc/articles/PMC7892869/)	Other COVID-19-related lung abnormalities ("COVIDNet can rapidly detect clinically relevant lung lesions from hundreds of CT images. Together with the probability sorting, COVIDNet may greatly improve the screening and diagnosis efficiency. Besides, COVIDNet can automatically quantify the proportion of image abnormalities, supporting further clinical decisions." https://www.nature.com/articles/s4…		1 ("to assist screening and diagnosis of COVID-19 infected patients." https://www.ncbi.nlm.nih.gov/pmc/articles/PMC7892869/)				1 ("When facing an outbreak of COVID-19, often with a severe shortage of medical personnel, prompt and accurate image review and interpretation might be a key limiting factor for appropriate clinical decision making. COVIDNet can rapidly detect clinically relevant lung lesions from hundreds of CT images. Together with the probability sorting, COVIDNet may greatly improve the screening and diagnos…	1 ("When facing an outbreak of COVID-19, often with a severe shortage of medical personnel, prompt and accurate image review and interpretation might be a key limiting factor for appropriate clinical decision making. COVIDNet can rapidly detect clinically relevant lung lesions from hundreds of CT images. Together with the probability sorting, COVIDNet may greatly improve the screening and diagnos…	1 ("When facing an outbreak of COVID-19, often with a severe shortage of medical personnel, prompt and accurate image review and interpretation might be a key limiting factor for appropriate clinical decision making. COVIDNet can rapidly detect clinically relevant lung lesions from hundreds of CT images. Together with the probability sorting, COVIDNet may greatly improve the screening and diagnos…		1 ("Chest CT with the aid of deep learning offers promises to reduce the burden of prompt mass case detection, especially under the shortage of RT-PCR" "After the secondary test, we deployed the COVIDNet system in 6 hospitals to assist radiologists to screen suspected patients upon initial contact. The application pipeline of COVIDNet was illustrated in Fig. 3 and Extended Data Fig. 3. The pipeli…			1 (NN - imaging)				1 (NN) ("We developed an automated robust deep learning model, COVIDNet, by directly analyzing 3D CT images, to assist screening and diagnosis of COVID-19 infected patients." "In conclusion, we have developed an automated classification neural network model" https://www.ncbi.nlm.nih.gov/pmc/articles/PMC7892869/)	Image overlays ("Extended Data Figure 3. The user interface of COVIDNet. The outline of the orange and blue lines indicated the appearance of a COVID-19 lesion in both lungs. Meanwhile, the COVID-19 probability was shown in red at the top right corner." "Lacking methods for visualizing how deep learning works has been one of the major bottlenecks for its application in medical settings. To furthe…				1 ("We developed an automated robust deep learning model, COVIDNet, by directly analyzing 3D CT images, to assist screening and diagnosis of COVID-19 infected patients." https://www.ncbi.nlm.nih.gov/pmc/articles/PMC7892869/) ("Chest CT with the aid of deep learning offers promises to reduce the burden of prompt mass case detection, especially under the shortage of RT-PCR" https://www.ncbi.nlm.nih…														0		0		2020-03-23	China	China	"As of March 23, 2020, the COVIDNet system had been used to process 11,966 CT scans in six hospitals with PCR confirmation." "Most importantly, COVIDNet had been deployed for clinical use in 6 hospitals in China with PCR confirmation as of March 23rd, 2020" (https://www.ncbi.nlm.nih.gov/pmc/articles/PMC7892869/)	"For the secondary test cohort, we collected 233 COVID-19 cases between March 2, 2020 to March 13, 2020 from four COVID-19 designated hospitals." "After the secondary test, we deployed the COVIDNet system in 6 hospitals to assist radiologists to screen suspected patients upon initial contact." "As of March 23, 2020, the COVIDNet system had been used to process 11,966 CT scans in six hospitals wit…
Curial Rapide	University of Oxford	Infection likelihood	Triage patients for testing and treatment	("Previously, we have shown that artificial intelligence-driven triage (CURIAL-1.0) can provide rapid COVID-19 screening using clinical data routinely available within h of arrival to hospital. Here, we aimed to improve the time from arrival to the emergency department to the availability of a result, do external and prospective validation, and deploy a novel laboratory-free screening tool in a U…	Likelihood of COVID-19 infection ("We proposed and retrospectively evaluated a novel clinical triage pathway (figure 1C), labelling patients as COVID-19-suspected if they had either a positive CURIAL model (CURIAL-Lab or CURIAL-Rapide) result or a positive LFD result." "Whereas competing screening approaches frequently require additional testing, the CURIAL models provide a rapid test-of-exclusio…		1 ("Previously, we have shown that artificial intelligence-driven triage (CURIAL-1.0) can provide rapid COVID-19 screening using clinical data routinely available within 1 h of arrival to hospital. Here, we aimed to improve the time from arrival to the emergency department to the availability of a result, do external and prospective validation, and deploy a novel laboratory-free screening tool in…			1 ("Previously, we have shown that artificial intelligence-driven triage (CURIAL-1.0) can provide rapid COVID-19 screening using clinical data routinely available within 1 h of arrival to hospital. Here, we aimed to improve the time from arrival to the emergency department to the availability of a result, do external and prospective validation, and deploy a novel laboratory-free screening tool in…		1 ("Previously, we have shown that artificial intelligence-driven triage (CURIAL-1.0) can provide rapid COVID-19 screening using clinical data routinely available within 1 h of arrival to hospital. Here, we aimed to improve the time from arrival to the emergency department to the availability of a result, do external and prospective validation, and deploy a novel laboratory-free screening tool in…	1 ("Previously, we have shown that artificial intelligence-driven triage (CURIAL-1.0) can provide rapid COVID-19 screening using clinical data routinely available within 1 h of arrival to hospital. Here, we aimed to improve the time from arrival to the emergency department to the availability of a result, do external and prospective validation, and deploy a novel laboratory-free screening tool in…			1 ("Benefits include the potential to expedite transfers from the emergency department to COVID-19-free clinical areas, thereby reducing operational strain and nosocomial transmission among the inpatient population." https://www.thelancet.com/journals/landig/article/PIIS2589-7500(21)00272-7/fulltext)	1 ("Benefits include the potential to expedite transfers from the emergency department to COVID-19-free clinical areas, thereby reducing operational strain and nosocomial transmission among the inpatient population." https://www.thelancet.com/journals/landig/article/PIIS2589-7500(21)00272-7/fulltext)	1 (tree - gradient boosted)				1 (XGBoost) ("We repeated training and optimisation of our eXtreme Gradient BOOSTed tree model (XGBoost) to discriminate COVID-19-positive cases from pre-pandemic COVID-19-negative controls, for each of the three feature-sets (Figure 1B).1 During training using ‘first wave’ case, controls were matched for age, gender, and ethnicity at a ratio of 1:20. Thresholds were calibrated to achieve sensiti…	Shapley Additive Explanations ("We queried relative feature importances, and we calculated SHAP (Shapley Additive Explanations) scores to understand the effects of individual predictors on model predictions." https://www.thelancet.com/journals/landig/article/PIIS2589-7500(21)00272-7/fulltext)						1 ("All predictions were generated by application to results of testing from first blood draw and vital signs" https://www.thelancet.com/journals/landig/article/PIIS2589-7500(21)00272-7/fulltext)			1 ("All predictions were generated by application to results of testing from first blood draw and vital signs" https://www.thelancet.com/journals/landig/article/PIIS2589-7500(21)00272-7/fulltext)			1 ("Model training followed a previously described protocol, controlling for age, gender, and ethnicity during training." https://www.thelancet.com/journals/landig/article/PIIS2589-7500(21)00272-7/fulltext)						0				2021-02-18	U.K.	Other: HIC	("Eligible patients were enrolled for additional laboratory-free FBC analysis using OLO, which in conjunction with vital signs was used to generate CURIAL-Rapide predictions." "The service evaluation operated from Feb 18, 2021, to May 10, 2021, between 0800 h and 2000 h." "To prospectively assess the operational and predictive performance of CURIAL-Rapide in a laboratory-free setting, we deployed…	("Eligible patients were enrolled for additional laboratory-free FBC analysis using OLO, which in conjunction with vital signs was used to generate CURIAL-Rapide predictions." "The service evaluation operated from Feb 18, 2021, to May 10, 2021, between 0800 h and 2000 h." "To prospectively assess the operational and predictive performance of CURIAL-Rapide in a laboratory-free setting, we deployed…
Current Wearable Health Monitoring System	Current Health	Patient deterioration		("The Current Health system employed by Baptist Health has been used to monitor patients with other conditions, such as congestive heart failure. It includes a wearable device that is worn 24/7 to track vital signs. Patients are also given tablets that help monitor them. Data from the wearable and the tablet is transmitted to Current Health. Its machine-learning technology establishes a baseline …	Clinical deterioration ("The Current Health system employed by Baptist Health has been used to monitor patients with other conditions, such as congestive heart failure. It includes a wearable device that is worn 24/7 to track vital signs. Patients are also given tablets that help monitor them. Data from the wearable and the tablet is transmitted to Current Health. Its machine-learning technology …						1 ("Hospitals, working to conserve space for people with severe cases of Covid-19, are employing advanced forms of remote monitoring that make it easier to treat patients with milder symptoms in their homes. The need to limit hospital admissions is urgent given that the number of U.S. coronavirus cases has soared above the half-million mark, stretching the resources of hospitals in places such as…	1 ("Hospitals, working to conserve space for people with severe cases of Covid-19, are employing advanced forms of remote monitoring that make it easier to treat patients with milder symptoms in their homes. The need to limit hospital admissions is urgent given that the number of U.S. coronavirus cases has soared above the half-million mark, stretching the resources of hospitals in places such as…				1 ("Hospitals, working to conserve space for people with severe cases of Covid-19, are employing advanced forms of remote monitoring that make it easier to treat patients with milder symptoms in their homes. The need to limit hospital admissions is urgent given that the number of U.S. coronavirus cases has soared above the half-million mark, stretching the resources of hospitals in places such as…	1 ("The Current Health system employed by Baptist Health has been used to monitor patients with other conditions, such as congestive heart failure. It includes a wearable device that is worn 24/7 to track vital signs. Patients are also given tablets that help monitor them. Data from the wearable and the tablet is transmitted to Current Health. Its machine-learning technology establishes a baselin…				1	("an AI-powered platform" https://www.wsj.com/articles/hospitals-monitor-some-coronavirus-patients-at-home-11586856604)											1 ("The Current Wearable Health Monitoring System is intended for continuous monitoring of the following parameters in adults: • Pulse rate • Oxygen saturation • Temperature • Movement. The Current Wearable Health Monitoring System is intended for intermittent or spot-check monitoring, in adults, of: • Respiration rate • Non-invasive blood pressure • Lung function & spirometry • Weight" https://w…								1 ("Baptist Health, an eight-hospital system operating mostly in Kentucky, is using an AI-powered platform from remote-patient-monitoring startup Current Health Ltd. to track about 20 Covid-19 patients. The Current Health system employed by Baptist Health has been used to monitor patients with other conditions, such as congestive heart failure. It includes a wearable device that is worn 24/7 to t…	0			2020-03-31	U.S.	U.S.	("270 Patients enrolled between March - November 2020 patients were monitored post-discharge" "COVID-19 positive patients monitored at home post-discharge" https://s3.amazonaws.com/ll.media.storage001/content-management-file-uploads/customers/11391/Baptist_Health_Case_Study.pdf)	("270 Patients enrolled between March - November 2020 patients were monitored post-discharge" https://s3.amazonaws.com/ll.media.storage001/content-management-file-uploads/customers/11391/Baptist_Health_Case_Study.pdf) ("Baptist Health, an eight-hospital system operating mostly in Kentucky, is using an AI-powered platform from remote-patient-monitoring startup Current Health Ltd. to track about 20…
Predictive Screening Model in Dados do Bem app	Dados do Bem	Symptom checker	Prioritize testing	("This study is a retrospective analysis of prospectively collected data from individuals registered in the "Dados do Bem" app. This large Brazilian initiative combines an app-based symptom tracker and a public testing initiative for the users. The app interface and the survey questions are provided in SFig. The free smartphone application was launched in Brazil on April 28, 2020." "Our final mod…	Likelihood of testing positive for COVID-19 ("That said, our study used data on individual symptoms and demographics obtained from an app-based system, known as "Dados do Bem," to develop a model that predicts individuals with a higher probability of testing positive for SARS-CoV-2 infection." https://journals.plos.org/plosone/article?id=10.1371/journal.pone.0248920#ack)				1 ("This study is a retrospective analysis of prospectively collected data from individuals registered in the "Dados do Bem" app. This large Brazilian initiative combines an app-based symptom tracker and a public testing initiative for the users. The app interface and the survey questions are provided in S1 Fig. The free smartphone application was launched in Brazil on April 28, 2020." "Our final…	1 ("This study is a retrospective analysis of prospectively collected data from individuals registered in the "Dados do Bem" app. This large Brazilian initiative combines an app-based symptom tracker and a public testing initiative for the users. The app interface and the survey questions are provided in S1 Fig. The free smartphone application was launched in Brazil on April 28, 2020." "Our final…					1 ("This study is a retrospective analysis of prospectively collected data from individuals registered in the "Dados do Bem" app. This large Brazilian initiative combines an app-based symptom tracker and a public testing initiative for the users. The app interface and the survey questions are provided in S1 Fig. The free smartphone application was launched in Brazil on April 28, 2020." "Our final…				1 (logit)			1 ("Our final model resulted from the logistic regression method combined with the upsampling balancing strategy (Eq 2). The logistic regression model was chosen since it is the most intelligible; that is, a single feature’s contribution to the final prediction can be easily understood in the model [15]." https://journals.plos.org/plosone/article?id=10.1371/journal.pone.0248920#ack); 0 (Though te…													1 (Patient demographics and symptoms used as inputs to model in equation 2 in https://journals.plos.org/plosone/article?id=10.1371/journal.pone.0248920#ack)						0		0		2020-07-17	Brazil	Other: LMIC	1 ("This study is a retrospective analysis of prospectively collected data from individuals registered in the "Dados do Bem" app. This large Brazilian initiative combines an app-based symptom tracker and a public testing initiative for the users. The app interface and the survey questions are provided in S1 Fig. The free smartphone application was launched in Brazil on April 28, 2020." "Our final…	("This study is a retrospective analysis of prospectively collected data from individuals registered in the "Dados do Bem" app. This large Brazilian initiative combines an app-based symptom tracker and a public testing initiative for the users. The app interface and the survey questions are provided in S1 Fig. The free smartphone application was launched in Brazil on April 28, 2020." "Our final m…
Deep convolutional neural network algorithms for lung segmentation and opacity quantification on chest CTs	Anastasopoulos et. al.	Lung evaluation	CT	("The quantification results stored in the PACS are used by the attending physicians as a risk stratification tool, particularly as an indicator of deterioration urging transfer to intensive care." https://www.ncbi.nlm.nih.gov/pmc/articles/PMC7455238/)	Other COVID-19-related lung abnormalities					1 ("Soon, however, when the number of patients on the dedicated medical wards increased, our department received inquiries for a standardized method allowing quantification and follow-up of disease burden for supporting both triage towards intensive care and therapy decisions." "The quantification results stored in the PACS are used by the attending physicians as a risk stratification tool, parti…	1 ("Soon, however, when the number of patients on the dedicated medical wards increased, our department received inquiries for a standardized method allowing quantification and follow-up of disease burden for supporting both triage towards intensive care and therapy decisions." "The quantification results stored in the PACS are used by the attending physicians as a risk stratification tool, parti…							1 (NN - imaging)				1 (Deep CNN) ("Deep convolutional neural network algorithms for lung segmentation and opacity quantification on chest CTs")					1														0		0		2020-04-03	Switzerland	Other: HIC	"Clinical implementation 04/03/2020" [Fig 1] https://www.ncbi.nlm.nih.gov/pmc/articles/PMC7455238/	Implemented at University Hospital Basel, Switzerland "Implementation has been accomplished during the pandemic in April 2020. In the first 6 weeks after implementation, almost 500 chest CTs admitted to our department were processed automatically. These scans were in part from patients with COVID-19 (N≈100) and in part from patients with other diseases from the later period of the COVID-19 pandem…
EarlySense contact-free continuous monitoring (CFCM) system	EarlySense	Patient deterioration		("EarlySense's contact-free continuous monitoring (CFCM) system tracks respiratory rate, heart rate and movement without ever touching the patient. The sensor, placed under the patient's mattress, transmits real-time patient data for the early detection of clinical changes to a display outside of the patient's room, limiting the need for staff to gown up and enter isolation areas. As a contact-fr…	Clinical deterioration ("EarlySense's contact-free continuous monitoring (CFCM) system tracks respiratory rate, heart rate and movement without ever touching the patient. The sensor, placed under the patient's mattress, transmits real-time patient data for the early detection of clinical changes to a display outside of the patient's room, limiting the need for staff to gown up and enter isolation…						1 (""The EarlySense sensor actively monitors a patient's cardiac and respiratory cycles, and notifies the care team of clinical changes which may be detected hours before an event becomes critical. As a result, adverse events are reduced, including code blue events which are a result of cardiac or respiratory arrest, preventable ICU transfers, patient falls, pressure ulcers, and hospital readmiss…					1 (""As the coronavirus continues to spread across the globe, health facilities are challenged to effectively care for patients while also keeping staff safe from exposure," said Matt Johnson, EarlySense CEO. "Contact-free continuous monitoring addresses this balance, providing clinical staff with a full picture of patient health while effectively minimizing the need to enter isolated areas. We a…	1 (""The EarlySense sensor actively monitors a patient's cardiac and respiratory cycles, and notifies the care team of clinical changes which may be detected hours before an event becomes critical. As a result, adverse events are reduced, including code blue events which are a result of cardiac or respiratory arrest, preventable ICU transfers, patient falls, pressure ulcers, and hospital readmiss…				1	("One such technology is an AI-powered sensor developed by Israeli medical-devices company EarlySense Ltd. that can predict which Covid-19 patients are likely to experience complications such as respiratory failure or sepsis within the following six to eight hours." https://www.proquest.com/docview/2379540370/EDD35FD104DE4007PQ/3?accountid=25333&parentSessionId=5%2BeTr5N7prbL%2F1qh%2B7XV%2FzLxs1a…												1 ("EarlySense's contact-free continuous monitoring (CFCM) system tracks respiratory rate, heart rate and movement without ever touching the patient. The sensor, placed under the patient's mattress, transmits real-time patient data for the early detection of clinical changes to a display outside of the patient's room, limiting the need for staff to gown up and enter isolation areas. As a contact-…							1	0			2020-03-16	Israel	Other: HIC	"WOBURN, Massachusetts, March 16, 2020 /PRNewswire/ -- EarlySense, the global leader in contact-free, continuous monitoring solutions for the healthcare continuum, announced today it is one of the strategic medical technologies being used by Israel's Sheba Medical Center to help protect staff while monitoring isolated patients suspected of coronavirus exposure." https://www.prnewswire.com/news-re…	(""WOBURN, Massachusetts, March 16, 2020 /PRNewswire/ -- EarlySense, the global leader in contact-free, continuous monitoring solutions for the healthcare continuum, announced today it is one of the strategic medical technologies being used by Israel's Sheba Medical Center to help protect staff while monitoring isolated patients suspected of coronavirus exposure." https://www.prnewswire.com/news-…
EarlySign	Medial	Disease severity	Prioritize patient evaluation and testing	("For the training COVID-19 based model, we used information on SARS-CoV-2 positive individuals aged 19 or above within the MHS population, as well as information regarding hospitalization and in-hospital complications. " "We used the definitions of the Israel Ministry of Health for COVID19 complications: moderate (defined as pneumonia, with one of the following: respiratory rate above 30 breaths…	Likelihood of severe disease ("For the training COVID-19 based model, we used information on SARS-CoV-2 positive individuals aged 19 or above within the MHS population, as well as information regarding hospitalization and in-hospital complications. " "We used the definitions of the Israel Ministry of Health for COVID19 complications: moderate (defined as pneumonia, with one of the following: resp…				1 ("Despite the model’s inherent weaknesses, and due to the clear and urgent needs, the ILI-based model was integrated at MHS to support two COVID-19 care workflows. First use is triaging testing. With limited resources available for outpatient testing, there is a need to prioritize testing to those individuals at highest risk of complications and mortality from COVID-19. The second use is for ou…	1 ("Despite the model’s inherent weaknesses, and due to the clear and urgent needs, the ILI-based model was integrated at MHS to support two COVID-19 care workflows. First use is triaging testing. With limited resources available for outpatient testing, there is a need to prioritize testing to those individuals at highest risk of complications and mortality from COVID-19. The second use is for ou…	1 ("Despite the model’s inherent weaknesses, and due to the clear and urgent needs, the ILI-based model was integrated at MHS to support two COVID-19 care workflows. First use is triaging testing. With limited resources available for outpatient testing, there is a need to prioritize testing to those individuals at highest risk of complications and mortality from COVID-19. The second use is for ou…							1 (tree - gradient boosted)				1 (XGBoost) ("For the training COVID-19ased model, we used information on SARS-CoV-2 positive individuals aged 19 or above within the MHS population, as well as information regarding hospitalization and in-hospital complications. " "We used the definitions of the Israel Ministry of Health for COVID19 complications: moderate (defined as pneumonia, with one of the following: respiratory rate above …													1 ("The model was originally trained to predict severe flu complications and adjusted based on global publications of COVID-19 risk factors and epidemiological records. Individuals are flagged by the model through analysis of dozens of routine medical parameters, including demographics, hospital admission history, prescribed medications, smoking history, and diagnoses associated with immunosuppre…						0		1 ("The model was originally trained to predict severe flu complications and adjusted based on global publications of COVID-19 risk factors and epidemiological records. Individuals are flagged by the model through analysis of dozens of routine medical parameters, including demographics, hospital admission history, prescribed medications, smoking history, and diagnoses associated with immunosuppre…		2020-04-28	Israel	Other: HIC	(4/28/2020 article: "Maccabi has 2.4 million members and runs over 100,000 patients visits a day. It has already applied that predictor to its own patient population, identifying approximately 40,000 people at high-risk for severe complications of COVID-19. Using the AlgoMarker, a health system's patient population is scored using their EHR data and is then stratified into three risk groups. This…	(4/28/2020 article: "Maccabi has 2.4 million members and runs over 100,000 patients visits a day. It has already applied that predictor to its own patient population, identifying approximately 40,000 people at high-risk for severe complications of COVID-19. Using the AlgoMarker, a health system's patient population is scored using their EHR data and is then stratified into three risk groups. This…
EPIC Deterioration Index	EPIC	Patient deterioration		("The EDI aims to detect patients who deteriorate and require higher levels of care. Its score ranges from 0 to 100, in which the higher numbers denote a greater risk of experiencing a composite adverse outcome of requiring rapid response, resuscitation, ICU-level care, or dying in the next 12–38 hours." https://www.ncbi.nlm.nih.gov/pmc/articles/PMC8328366/#bib4)	Clinical deterioration ("The EDI aims to detect patients who deteriorate and require higher levels of care. Its score ranges from 0 to 100, in which the higher numbers denote a greater risk of experiencing a composite adverse outcome of requiring rapid response, resuscitation, ICU-level care, or dying in the next 12–38 hours." https://www.ncbi.nlm.nih.gov/pmc/articles/PMC8328366/#bib4)						1 ("The EDI aims to detect patients who deteriorate and require higher levels of care. Its score ranges from 0 to 100, in which the higher numbers denote a greater risk of experiencing a composite adverse outcome of requiring rapid response, resuscitation, ICU-level care, or dying in the next 12–38 hours." https://www.ncbi.nlm.nih.gov/pmc/articles/PMC8328366/#bib4)						1 ("The EDI aims to detect patients who deteriorate and require higher levels of care. Its score ranges from 0 to 100, in which the higher numbers denote a greater risk of experiencing a composite adverse outcome of requiring rapid response, resuscitation, ICU-level care, or dying in the next 12–38 hours." https://www.ncbi.nlm.nih.gov/pmc/articles/PMC8328366/#bib4)				1	("Details related to the specific cohorts, within which the model was developed, the model parameters, and its detailed performance characteristics have not been shared publicly or described in the published literature." https://www.ncbi.nlm.nih.gov/pmc/articles/PMC8328366/#bib4) ("Epic AI Helps Clinicians Predict When COVID-19 Patients Might Need Intensive Care" https://www.epic.com/epic/post/ep…	Gives "factors contributing to score" for each calculation https://www.epic.com/epic/post/artificial-intelligence-epic-triggers-fast-lifesaving-care-covid-19-patients									1 ("The model gathers factors from a patient’s chart, such as age, vital signs,and lab results, and puts them into a single risk score" https://www.epic.com/epic/post/epic-ai-helps-clinicians-predict-covid-19-patients-might-need-intensive-care)			1 ("The model gathers factors from a patient’s chart, such as age, vital signs,and lab results, and puts them into a single risk score" https://www.epic.com/epic/post/epic-ai-helps-clinicians-predict-covid-19-patients-might-need-intensive-care)						1	0			2020-04-01	U.S.	U.S.	(April 1, 2020 online article: "Nearly 50 health systems — which cover hundreds of hospitals — have been using the model to identify hospitalized patients with a wide range of medical conditions who are at the highest risk of deterioration, according to a spokesperson for Epic. The company recently built an update to help hospitals measure how well the model works specifically for Covid-19 patien…	(April 1, 2020 online article: "Nearly 50 health systems — which cover hundreds of hospitals — have been using the model to identify hospitalized patients with a wide range of medical conditions who are at the highest risk of deterioration, according to a spokesperson for Epic. The company recently built an update to help hospitals measure how well the model works specifically for Covid-19 patien…
Emerald	Emerald Innovations	Patient deterioration		("A product developed at the Massachusetts Institute of Technology is being used to remotely monitor patients with COVID-19, using wireless signals to detect breathing patterns of people who do not require hospitalization but who must be watched closely to ensure their conditions remain stable." "Researchers have found that the devices' ability to monitor patients' vital signs can be advantageous…	Breathing patterns, other patient movement, sleep stages ("A product developed at the Massachusetts Institute of Technology is being used to remotely monitor patients with COVID-19, using wireless signals to detect breathing patterns of people who do not require hospitalization but who must be watched closely to ensure their conditions remain stable." "Researchers have found that the devices' abi…						1 ("Breathing patterns; other patient movement ("A product developed at the Massachusetts Institute of Technology is being used to remotely monitor patients with COVID-19, using wireless signals to detect breathing patterns of people who do not require hospitalization but who must be watched closely to ensure their conditions remain stable." "Researchers have found that the devices' ability to mo…					1 ("The device, developed at MIT's Computer Science and Artificial Intelligence Laboratory by professor Dina Katabi and her colleagues, could in some situations lower the risk of caregivers becoming infected while treating patients with the coronavirus. “It really increases the safety that we can provide to doctors, nurses, and staff, and at the same time be able to access information that is oth…	1 ("With hospitals in Massachusetts and around the country watching carefully for signs that their capabilities will be strained by an influx of virus patients, Katabi said using devices like hers may be a way to improve outcomes for patients who are sent home to recuperate." "Katabi said such technology will be particularly useful at residential facilities serving elderly people. The staffs ther…	1 (NN - wireless signal)				1 (neural networks) ("The sensor uses a deep neural network to infer a person’s sleep stages from the radio signals that bounce off their body" https://www.frontiersin.org/articles/10.3389/fpsyt.2021.754169/full#supplementary-material which cites https://dl.acm.org/doi/10.1145/3214289 as methods used for other algorithms in application: "To detect motion reliably DeepBreath uses a convolutional n…												1 (wireless signals in room) ("The device is a Wi-Fi like box that transmits low power wireless signals and analyzes their reflections using machine learning algorithms." https://www.frontiersin.org/articles/10.3389/fpsyt.2021.754169/full#supplementary-material) ("A product developed at the Massachusetts Institute of Technology is being used to remotely monitor patients with COVID-19, using wirel…							1 (1 "About 20 of the devices are currently being used to monitor COVID-19 patients, Katabi said. The company also has a batch in the field that have been used to observe patients with Parkinson's disease, Alzheimer's disease, epilepsy, and other conditions." https://www.bostonglobe.com/2020/04/23/nation/tech-out-mit-may-allow-caregivers-monitor-coronavirus-patients-distance/)	0			2020-04-24	U.S.	U.S.	(4/24/2020 article: "The device, called Emerald, looks like a small box akin to a Wi-Fi router. It's not yet in wide use, but is being rolled out at a time when the opportunities for remote medical technologies are increasing as health care workers look for ways to care for patients from a distance. About 20 of the devices are currently being used to monitor COVID-19 patients, Katabi said" "Dr. I…	("4/24/2020 article: "The device, called Emerald, looks like a small box akin to a Wi-Fi router. It's not yet in wide use, but is being rolled out at a time when the opportunities for remote medical technologies are increasing as health care workers look for ways to care for patients from a distance. About 20 of the devices are currently being used to monitor COVID-19 patients, Katabi said" "Dr. …
GE Revolution Maxima CT with Auto Positioning	GE	Other	Assist image acquisition - Position imaging device and subject for image acquisition	("The AI-based automatic positioning uses a fixed, ceiling mounted, off the shelf, 2D/3D video camera that can determine distances to points in its field of view. It displays standard RGB video images on the CT system’s existing gantry-mounted touchscreens (Fig. 2 a, b). Information from the standard output of the camera is used, along with precise spatial information of the individual CT system’…	Location of anatomical landmarks		0					1 ("Our results indicated that the AI-based method not only automatically positioned patients with 99% accuracy and reduced the patient positioning time, but also reduced the radiation dose to patients and overall image noise by better centering the patients and with less positioning error margin." https://www.ncbi.nlm.nih.gov/pmc/articles/PMC7975236/#!po=31.8182)	1 ("Our results indicated that the AI-based method not only automatically positioned patients with 99% accuracy and reduced the patient positioning time, but also reduced the radiation dose to patients and overall image noise by better centering the patients and with less positioning error margin." https://www.ncbi.nlm.nih.gov/pmc/articles/PMC7975236/#!po=31.8182)			1 ("In addition, we also demonstrated that the AI-based patient positioning technique on our CT scanner was able to position the patients automatically with one click of the button and no human contact that not only reduced positioning time, improved workflow but also minimize the potential cross-contamination between patients and medical workers, which is even more relevant during epidemic or pa…	1 (""Our results indicated that the AI-based method not only automatically positioned patients with 99% accuracy and reduced the patient positioning time, but also reduced the radiation dose to patients and overall image noise by better centering the patients and with less positioning error margin." "In addition, we also demonstrated that the AI-based patient positioning technique on our CT scann…	1 (NN - imaging)				1 ("The automatic positioning software uses two deep learning algorithms (RGBLandmarkNet network and DepthLandmarkNet network) with different inputs that produce comparable outputs to identify all 8 of the anatomical landmarks on the patient’s body." https://www.ncbi.nlm.nih.gov/pmc/articles/PMC7975236/#!po=31.8182)	Image overlays ("It displays standard RGB video images on the CT system’s existing gantry-mounted touchscreens (Fig. 2 a, b). Information from the standard output of the camera is used, along with precise spatial information of the individual CT system’s gantry and table installation geometry, to determine the anatomical landmark location and the start and end locations for the scout scan(s). The…																	2 Video Cameras: ("The RGBLandmarkNet network uses 2D video images as inputs and outputs, all eight of the predefined landmark locations in X and Z. In parallel, the DepthLandmarkNet network uses the 3D depth data from the camera to also produce all eight of the predefined landmark locations." https://www.gehealthcare.com/-/jssmedia/gehc/us/images/products/revolution-ascend/files/ai-auto-position…	1 (application was FDA cleared and available prior to pandemic)	0			2020-02-20	China	China	(8 days after 2/12/2020 is 2/20/2020) "A total of 127 patients (68 men and 59 women; mean age, 57.7 years; age range, 20–83 years) with confirmed SARS-CoV-2 were identified who had undergone at least two chest CT studies at Wuhan Leishenshan Hospital between Feb 12, 2020, and Apr 10, 2020 (see more details in Table ​Table1).1). These patients underwent the first chest CT using the conventional ma…	No additional documentation on use in COVID-19 response found. "A total of 127 patients (68 men and 59 women; mean age, 57.7 years; age range, 20–83 years) with confirmed SARS-CoV-2 were identified who had undergone at least two chest CT studies at Wuhan Leishenshan Hospital between Feb 12, 2020, and Apr 10, 2020 (see more details in Table ​Table1).1). These patients underwent the first chest CT …
GE Critical Care Suite with Endotracheal Tube Positioning AI Algorithm	GE	Other	Assess breathing tube position	("Critical Care Suite with the Endotracheal Tube Positioning AI algorithm produces an on-screen image overlay that detects and localizes an endotracheal tube, locates the endotracheal tube tip, locates the carina, and automatically calculates the vertical distance between the endotracheal tube tip and carina." "It introduces the Endotracheal Tube Positioning AI Algorithm which is a quantification…	Breathing tube presence, breathing tube tip location, carina location						1 ("Critical Care Suite with the Endotracheal Tube Positioning AI algorithm produces an on-screen image overlay that detects and localizes an endotracheal tube, locates the endotracheal tube tip, locates the carina, and automatically calculates the vertical distance between the endotracheal tube tip and carina." "It introduces the Endotracheal Tube Positioning AI Algorithm which is a quantificati…						"Up to 45% of ICU patients, including severe COVID-19 cases, receive ETT intubation for ventilation10,11,12. While proper ETT placement can be difficult, Critical Care Suite 2.0 uses AI to automatically detect ETTs in chest x-ray images and provides an accurate and automated measurement of ETT positioning to clinicians within seconds of image acquisition, displaying the results on the monitor of …	1 (NN - imaging)				1 ("deep learning") ("Critical Care Suite with Endotracheal Tube Positioning AI Algorithm employs the same fundamental scientific technology as its predicate device. It is a deep learning locked AI algorithm that can be deployed on several computing platforms…" https://www.accessdata.fda.gov/cdrh_docs/pdf21/K211161.pdf)	Image overlays ("Up to 45% of ICU patients, including severe COVID-19 cases, receive ETT intubation for ventilation10,11,12. While proper ETT placement can be difficult, Critical Care Suite 2.0 uses AI to automatically detect ETTs in chest x-ray images and provides an accurate and automated measurement of ETT positioning to clinicians within seconds of image acquisition, displaying the results on…			1 ("Critical Care Suite is a suite of AI algorithms for the automated image analysis of frontal chest X-rays acquired on a digital x-ray system." https://www.accessdata.fda.gov/cdrh_docs/pdf21/K211161.pdf)															0		0	1 (November 15, 2021 company press release stated: "GE has distributed this solution under the FDA COVID-19 imaging guidance since November 2020, citing its potential to impact clinicians who were experiencing an influx of critically ill COVID-19 patients who required ventilation... Over the past year, 200 hospitals have deployed the technology to assist with ETT placements" https://www.ge.com/ne…	2021-03-14	U.S.	U.S.	A May 11, 2021 article stated that: "In early March 2021, UH became the first hospital in the world to integrate Critical Care Suite 2.0 into daily clinical practice... In daily clinical practice, Critical Care Suite 2.0 is helping in assessment of approximately 150 ETT placements per week at UH Cleveland Medical Center. Critical Care Suite 2.0 is now supporting COVID and non-COVID patient care a…	A May 11, 2021 article stated that: "In early March 2021, UH became the first hospital in the world to integrate Critical Care Suite 2.0 into daily clinical practice... In daily clinical practice, Critical Care Suite 2.0 is helping in assessment of approximately 150 ETT placements per week at UH Cleveland Medical Center. Critical Care Suite 2.0 is now supporting COVID and non-COVID patient care a…
GE Critical Care Suite	GE	Lung evaluation	X-Ray	("Critical Care Suite is a computer aided triage and notification device that analyzes frontal chest x-ray images for the presence of prespecified critical findings (pneumothorax). Critical Care Suite identifies images with critical findings to enable case prioritization or triage in the PACS/workstation." https://www.accessdata.fda.gov/cdrh_docs/pdf18/K183182.pdf). Pneomothorax sometimes occurs …	Pneumothorax					1 ("Critical Care Suite is a computer aided triage and notification device that analyzes frontal chest x-ray images for the presence of prespecified critical findings (pneumothorax). Critical Care Suite identifies images with critical findings to enable case prioritization or triage in the PACS/workstation." https://www.accessdata.fda.gov/cdrh_docs/pdf18/K183182.pdf)	1 ("Critical Care Suite is a computer aided triage and notification device that analyzes frontal chest x-ray images for the presence of prespecified critical findings (pneumothorax). Critical Care Suite identifies images with critical findings to enable case prioritization or triage in the PACS/workstation." https://www.accessdata.fda.gov/cdrh_docs/pdf18/K183182.pdf)							1 (NN - imaging)				1 ("deep learning") ("AI‐based image analysis algorithms… the PTX Classifier determines whether a pneumothorax is present in the image." "The predicate and proposed devices use similar artificial intelligence techniques to process radiological images. Specifically, the proposed and predicate software utilize a deep learning algorithm trained on annotated medical images." https://www.accessdata.fd…	Image overlays ("Image Overlay[2] that can be seen on-device (as well as on the Secondary Capture image sent to PACS) and has accurately localized 96% of positive pneumothorax findings" https://www.ge.com/news/press-releases/health-canada-licenses-first-artificial-intelligence-algorithms-embedded-device)	For labeling training data		1 ("Critical Care Suite is a computer aided triage and notification device that analyzes frontal chest x-ray images for the presence of prespecified critical findings (pneumothorax)" https://www.accessdata.fda.gov/cdrh_docs/pdf18/K183182.pdf)															1 (FDA cleared before pandemic and evaluated for use by University Hospitals Cleveland starting in November 2019, evaluation completed Dec 2020 and then brought into daily clinical practice (https://www.uhhospitals.org/for-clinicians/articles-and-news/articles/2020/07/general-electric-healthcare-chooses-uh-to-clinically-evaluate-firstofitskind-imaging-system)	0 (While v2.0 of this app was released under FDA emergency guidance without FDA clearance https://www.gehealthcare.com/campaigns/imaging/critical-care-suite, the only update appears to be the GE BT algorithm, not the GE CCS pneumothorax algorithm which we found no documentation on any update for during the pandemic)			2020-07-12	U.S.	U.S.	July 12, 2020 article: "Dr. Gupta and Dr. Gilkeson completed the evaluation phase for the Critical Care Suite in December, and the technology is now in daily clinical practice" "Critical Care Suite is now assisting in COVID and non-COVID patient care as the AMX 240 travels to intensive care units within the hospital." (https://www.news-medical.net/news/20200712/GE-Healthcare-selects-UH-to-evaluat…	A 2020 company case study (no specific date) describes use of this application to rapidly detect pneumothorax in an intubated COVID-19 patient at Cleveland Medical Center which led to placement of a chest tube (https://www.gehealthcare.com/-/jssmedia/gehc/us/files/products/radiography/mobile-xray-systems/critical-care-suite-on-optima-xr240amx/gehc_casestudy_criticalcaresuite_covid19-spontaneous-p…
Maverick SARS-CoV-2 Multi-Antigen Serology Panel v2	Genalyte	Other	Immune response test - COVID-19 antibodies	("The Maverick SARS-CoV-2 Multi-Antigen Serology Panel v2 is a photonic ring immunoassay (PRI) intended for qualitative detection of total antibodies (including IgG and IgM) to SARS-CoV-2 in human dipotassium EDTA venous whole blood, dipotassium EDTA plasma, and serum using the MaverickTM Diagnostic System." EUA-Genalyte-maverick-ifu(1).pdf) ("Intended for use as an aid in identifying individuals…	Likelihood of antibody presence	1 (CDC recommendation on use of antibody tests: "A positive antibody test can help support a diagnosis when patients present with complications of COVID-19, such as multisystem inflammatory syndrome or other post-acute sequelae of COVID-19." https://www.cdc.gov/coronavirus/2019-ncov/lab/resources/antibody-tests-guidelines.html)												1 (tree - random forest)				1 (Random Forest) ("The algorithm employed is a well-known ensemble method called Random Forests Classification. Random Forests contain a number of decision trees constructed from randomly chosen features that each make predictions on the data set, the aggregation of which gives the final result. These models are capable of fitting complex datasets and are resistant to overfitting." EUA-Genalyte-…							1 ("The Maverick SARS-CoV-2 Multi-Antigen Serology Panel v2 is a photonic ring immunoassay (PRI) intended for qualitative detection of total antibodies (including IgG and IgM) to SARS-CoV-2 in human dipotassium EDTA venous whole blood, dipotassium EDTA plasma, and serum using the MaverickTM Diagnostic System" "A multi-antigen analysis algorithm analyzes individual qualitative results in order to …												0 (Blood sample processing equipment was used prior to pandemic, but no indication that it included AI analysis "Genalyte, the company empowering physicians and patients with real-time diagnostics and healthcare analytics, announced today the availability of its rapid COVID-19 serology panel on its Maverick™ platform. The panel tests for the detection of IgG and IgM antibodies that the body produ…		0		2020-05-31	U.S.	U.S.	7/15/2020 company article states: "“We first launched our pop-up test sites in May, and have since tested more than 10,000 patients for antibodies produced in response to COVID-19,” said Genalyte CEO Cary Gunn." https://www.genalyte.com/2020/07/15/genalyte-expands-covid-19-antibody-testing-to-del-mar-fairgrounds/	“We first launched our pop-up test sites in May, and have since tested more than 10,000 patients for antibodies produced in response to COVID-19,” said Genalyte CEO Cary Gunn." https://www.genalyte.com/2020/07/15/genalyte-expands-covid-19-antibody-testing-to-del-mar-fairgrounds/
Grace	Providence Health ; Microsoft	Symptom checker			Recommendations for further care, including directly connecting high risk users to health care professional for telehealth consultation ("If a patient is deemed needing greater care, Providence's chatbot seamlessly connects them to a virtual visit to assess his or her need for a higher level of care. If patients need a virtual visit, they would speak over live video with a provider who assesses t…																1	Assumed to use NLP for user input free text ("Providence has been using an A.I.-powered chatbot named Grace to help handle the huge influx of people seeking medical advice." https://www.providence.org/news/uf/623601749)													1			1	1				1 (microsoft health bot)		2020-03-05	U.S.	U.S.	"It was first deployed in a limited fashion on March 5th on the website of healthcare provider Providence, and then fully deployed to every user on March 8th." https://www.wsj.com/livecoverage/coronavirus/card/ih47JgriBzLY0nXEbncs	By March 19, 2020, the app had been used more than 40,000 times and resulted in "6,000 handoffs to a video consultation" (https://www.wsj.com/livecoverage/coronavirus/card/ih47JgriBzLY0nXEbncs). By the end of April 2020, Grace had been used over 200,000 times (https://fortune.com/2020/07/15/covid-coronavirus-artificial-intelligence-triage/). In August 2020 it was reported as having been used appr…
Intellivue Guardian Early Warning Score	Philips	Patient deterioration		("The system is supported by Philips’ automated early detection and warning solution (IntelliVue GuardianSoftware) (IntelliVue Guardian)—software that continuously analyzes data from Philips’ biosensors, ‘spot-check’ patient monitors and the nurse’s manual input to detect subtle deteriorations in a patient's vital signs. Based on this analysis, the software generates an early-warning score that s…	Clinical deterioration ("The system is supported by Philips’ automated early detection and warning solution (IntelliVue GuardianSoftware) (IntelliVue Guardian)—software that continuously analyzes data from Philips’ biosensors, ‘spot-check’ patient monitors and the nurse’s manual input to detect subtle deteriorations in a patient's vital signs. Based on this analysis, the software generates an ear…						1 ("The system is supported by Philips’ automated early detection and warning solution (IntelliVue GuardianSoftware) (IntelliVue Guardian)—software that continuously analyzes data from Philips’ biosensors, ‘spot-check’ patient monitors and the nurse’s manual input to detect subtle deteriorations in a patient's vital signs. Based on this analysis, the software generates an early-warning score that…						1 (" I hope that with this contribution, next to increasing patient safety, we have been able to support the doctors and nursing staff.” " "The system is supported by Philips’ automated early detection and warning solution (IntelliVue GuardianSoftware) (IntelliVue Guardian)—software that continuously analyzes data from Philips’ biosensors, ‘spot-check’ patient monitors and the nurse’s manual inpu…				1	("This page lists Philips solutions with AI functions and features that fall under the definition of AI per the EU HLEG, and shows our commitment to transparency as articulated in our AI Principles" "IntelliVue GuardianSoftware with Early Warning Scoring (EWS) uses predictive trend analytics to aid caregivers in identifying subtle signs of deterioration in a patient’s condition at the point of ca…										1 ("The system is supported by Philips’ automated early detection and warning solution (IntelliVue GuardianSoftware) (IntelliVue Guardian)—software that continuously analyzes data from Philips’ biosensors, ‘spot-check’ patient monitors and the nurse’s manual input to detect subtle deteriorations in a patient's vital signs. Based on this analysis, the software generates an early-warning score that…									1	0			2021-04-30	Netherlands	Other: HIC	April 30, 2020 article: "The University Medical Center Utrecht (UMCU) in the Netherlands is monitoring COVID-19 patients in isolation rooms using Philips biosensor and patient monitoring technology. Together with Philips, UMCU has developed a solution to monitor these patients continuously yet remotely, reducing the number of times nursing staff need to enter the patient’s room. UMCU hopes this w…	(April 30, 2020 article: "The University Medical Center Utrecht (UMCU) in the Netherlands is monitoring COVID-19 patients in isolation rooms using Philips biosensor and patient monitoring technology. Together with Philips, UMCU has developed a solution to monitor these patients continuously yet remotely, reducing the number of times nursing staff need to enter the patient’s room. UMCU hopes this …
Healthily / Your.MD	Healthily / Your.MD	Symptom checker			COVID-19 likelihood; Recommendations for further care																1	NLP for user input free text (“machine learning” based natural language processing methods developed by Google to interpret answers); AI-based assessment of condition likelihood or severity (Healthily uses a “Bayesian network” based AI system and a continuously expanding database of 620 conditions and 1500 symptoms to assess likelihood of COVID-19 infection as well as other conditions. "The AI us…			1 ("A continuously expanding database of 620 conditions and 1500 symptoms to assess likelihood of COVID-19 infection as well as other conditions")										1			1	1				1					No info on when deployed	No info available
AI-assisted CT Screening Solution for COVID-19	Huawei / Huiying Medical Image HK Ltd	Lung evaluation	CT	("Scanned CT images were uploaded to the HGSQ picture archiving and communication system (PAC) and then examined with the Huawei AI to detect the presence of GGOs [Ground Glass Opacities] and lung consolidations" "By calculating internal metrics comparing the predicted lesions from a trained AI (see Methods), with the actual lesions from the CT scan [25], the AI-aided assisted CT screening provid…	Overall COVID-19 risk score ("the AI-aided assisted CT screening provided a score that categorized patients in three classes: non-severe (score of 0–30%), moderately severe (30–70%), and severe (>70%), considering the likelihood of being COVID-19 positive in relation with the severity of radiological findings on chest CT" https://www.ncbi.nlm.nih.gov/pmc/articles/PMC8128267/)		1 ("the AI-aided assisted CT screening provided a score that categorized patients in three classes: non-severe (score of 0–30%), moderately severe (30–70%), and severe (>70%), considering the likelihood of being COVID-19 positive in relation with the severity of radiological findings on chest CT")			1 ("a triage strategy based on a severity score calculated through an artificial intelligence (AI)-assisted chest computed tomography (CT)" "Redistribution of hospital areas for COVID-19 attendance occurred in two phases and was guided mainly by the severity scores provided by the AI assisted chest CT scores, due to the difficulties to obtain timely of RT-PCR testing." "the AI-aided assisted CT s…	1 ("a triage strategy based on a severity score calculated through an artificial intelligence (AI)-assisted chest computed tomography (CT)" "Redistribution of hospital areas for COVID-19 attendance occurred in two phases and was guided mainly by the severity scores provided by the AI assisted chest CT scores, due to the difficulties to obtain timely of RT-PCR testing." "the AI-aided assisted CT s…		1 ("Sensitivity and specificity of the AI-assisted chest CT were 21.4% and 66.7%, respectively, when considering a score >70%; regardless, this system became a cornerstone of hospital triage due to the lack of RT-PCR testing and timely results" https://www.ncbi.nlm.nih.gov/pmc/articles/PMC8128267/)		1 ("Redistribution of hospital areas for COVID-19 attendance occurred in two phases and was guided mainly by the severity scores provided by the AI assisted chest CT scores, due to the difficulties to obtain timely of RT-PCR testing." "Sensitivity and specificity of the AI-assisted chest CT were 21.4% and 66.7%, respectively, when considering a score >70%; regardless, this system became a corners…	1 ("For our particular case, the tool was used for initial triage of suspected patients due to the lag between RT-PCR testing and result availability (range 28–120 hours), concentrating all efforts to stop a potential COVID-19 nosocomial outbreak." https://www.ncbi.nlm.nih.gov/pmc/articles/PMC8128267/)	1 ("For our particular case, the tool was used for initial triage of suspected patients due to the lag between RT-PCR testing and result availability (range 28–120 hours), concentrating all efforts to stop a potential COVID-19 nosocomial outbreak. However, even for the most severe cases, with a higher likelihood of COVID-19 infection, we obtained unacceptable test accuracy values for sensitivity …	1 (NN - imaging)				1 ("deep learning") ("The Huawei Cloud AI-assisted CT diagnosis software can be described as a deep-learning neuronal network approach for automated medical image segmentation for identification of abnormalities on chest CTs [34, 35], it was released on 17 March 2020 and uses MindSpore as its AI deep-learning algorithm framework, which was developed entirely by Huawei" "Information regarding the …					1 ("The Huawei Cloud AI-assisted CT diagnosis software can be described as a deep-learning neuronal network approach for automated medical image segmentation for identification of abnormalities on chest CTs [34, 35], it was released on 17 March 2020 and uses MindSpore as its AI deep-learning algorithm framework, which was developed entirely by Huawei" https://www.ncbi.nlm.nih.gov/pmc/articles/PMC…														0		0		2020-03-18	China	China	"In the morning of March 18, CT was taken on site and screening of suspected pneumonia was completed in 5 cases immediately. The results showed that the AI-assisted screening system was accurate in localizing the lesions, and the diagnosis was in complete agreement with the actual infection. The clinician immediately said that the screening program can greatly improve the hospital's diagnostic ef…	("[the unacceptable accuracy results of application] has two immediate consequences, first, from a research perspective, the performance of the AI-assisted CT screening for COVID-19 using Huawei technology is too poor to recommend, something that has also been cautioned by the Philippine College of Radiology [46]. Second, from a pragmatic perspective, the HGSQ continue to rely on this method for …
A machine learning algorithm for the identification of patients for whom hydroxychloroquine treatment is associated with predicted survival	Dascena	Other	Predict response to treatment - Hydroxychloroquine	("A machine learning algorithm for the identification of patients for whom hydroxychloroquine treatment is associated with predicted survival" https://www.mdpi.com/2077-0383/9/12/3834/htm#B31-jcm-09-03834)	Predicts likelihood that "hydroxychloroquine treatment is associated with predicted survival." https://www.mdpi.com/2077-0383/9/12/3834/htm#B31-jcm-09-03834						1 (""A machine learning algorithm for the identification of patients for whom hydroxychloroquine treatment is associated with predicted survival" "Although physicians had access to model prediction scores, no protocol was in place for requiring that physicians access the prediction scores or utilize them in making treatment decisions."https://www.mdpi.com/2077-0383/9/12/3834/htm#B31-jcm-09-03834)							1 (tree - gradient boosted)				1 ("gradient boosting with XGBoost") ("The machine learning algorithm was developed while using gradient boosting with XGBoost, and it was developed on independent data prior to implementation in the IDENTIFY trial." https://www.mdpi.com/2077-0383/9/12/3834/htm#B31-jcm-09-03834)							1 ("The algorithm scores were computed while using diastolic blood pressure (DBP), systolic blood pressure (SBP), heart rate (HR), temperature, respiratory rate (RR), oxygen saturation (SpO2), white blood cell (WBC), platelet count, lactate, blood urea nitrogen (BUN), creatinine, and bilirubin." https://www.mdpi.com/2077-0383/9/12/3834/htm#B31-jcm-09-03834)			1 ("The algorithm scores were computed while using diastolic blood pressure (DBP), systolic blood pressure (SBP), heart rate (HR), temperature, respiratory rate (RR), oxygen saturation (SpO2), white blood cell (WBC), platelet count, lactate, blood urea nitrogen (BUN), creatinine, and bilirubin." https://www.mdpi.com/2077-0383/9/12/3834/htm#B31-jcm-09-03834)									0				2020-03-10	U.S.	U.S.	Counting as use of application since clinicians caring for patients had access to application predictions even though they were not required to use them. ("Patients who enrolled in the IDENTIFY trial visited the emergency department or they were admitted to the hospital at six U.S. hospitals between 10 March 2020 and 4 June 2020." "The patients were considered to be treated with hydroxychloroquin…	Counting as use of application since clinicians caring for patients had access to application predictions even though they were not required to use them. ("Patients who enrolled in the IDENTIFY trial visited the emergency department or they were admitted to the hospital at six U.S. hospitals between 10 March 2020 and 4 June 2020." "The patients were considered to be treated with hydroxychloroquin…
Infermedica Symptom Checker / Symptomate	Infermedica	Symptom checker			COVID-19 likelihood	1															1	NLP for user input free text; AI-based assessment of condition likelihood or severity			1 (Infermedica’s “machine learning algorithms” continuously learn as new records are added to a database of “millions of anonymous patient records.”44 The application also uses academic publications as data sources.)										1			1	1				1		2021-02-15	Not specified	Not specified	"February 15, 2021...We have included COVID-19 into our main diagnostic engine. This means that diagnosing and triaging for COVID-19 will be possible not only on our dedicated COVID-19 Risk Assessment tool but also in our other solutions (Symptom Checker, Call Center Triage, and Chatbot)." https://developer.infermedica.com/docs/changelog	No info available (we found no usage numbers for the COVID-19 assessment specifically, though for overall app: "10,000,000+ health checkups. Our technology supports patients every 5 seconds, helping them make better-informed decisions about their health.." https://infermedica.com/product/symptom-checker)
InferRead CT Pneumonia	Infervision	Lung evaluation	CT	("The software, developed by Beijing-based startup Infervision, a member of the NVIDIA Inception, NVIDIA’s startup accelerator program, can identify typical signs or partial signs of Covid 19 infection. To do this, Infervision’s software detects signs of pneumonia caused by the virus." https://developer.nvidia.com/blog/ai-helps-doctors-diagnose-the-coronavirus/)	Pneumonia; Other COVID-19-related lung abnormalities; Overall COVID-19 risk score ("The algorithm includes automatic segmentation of COVID-19 lung lesions and its quantitative output also provides a risk probability for the diagnosis of COVID-19 pneumonia." https://www.ncbi.nlm.nih.gov/pmc/articles/PMC7417757/)		1 ("The software, developed by Beijing-based startup Infervision, a member of the NVIDIA Inception, NVIDIA’s startup accelerator program, can identify typical signs or partial signs of Covid 19 infection. To do this, Infervision’s software detects signs of pneumonia caused by the virus." https://developer.nvidia.com/blog/ai-helps-doctors-diagnose-the-coronavirus/)				1 ("The software, developed by Beijing-based startup Infervision, a member of the NVIDIA Inception, NVIDIA’s startup accelerator program, can identify typical signs or partial signs of Covid 19 infection. To do this, Infervision’s software detects signs of pneumonia caused by the virus." https://developer.nvidia.com/blog/ai-helps-doctors-diagnose-the-coronavirus/)							1 (NN - imaging)				1 ("Deep CNN") ("The core algorithm applied in this study was based on a deep convolutional neural network structure." https://www.ncbi.nlm.nih.gov/pmc/articles/PMC7417757/)					1														1 ("In mid-January, not long after the US Centers for Disease Control advised against travel to Wuhan due to the new disease, hospitals in Hubei Province began employing a previously little used feature of Infervision’s software that looks for evidence of pneumonia, according to CEO Kuan Chen. “We realized it was coming from the outbreak,” he says.")	1 ("In mid-January, not long after the US Centers for Disease Control advised against travel to Wuhan due to the new disease, hospitals in Hubei Province began employing a previously little used feature of Infervision’s software that looks for evidence of pneumonia, according to CEO Kuan Chen. “We realized it was coming from the outbreak,” he says.")	0		2020-02-03	China	China	February 3, 2020 press release: "Infervision’s Coronavirus AI solution has been in use at the center of the epidemic outbreak at Tongji Hospital in Wuhan (Tongji Medical College of Huazhong University of Science & Technology), along with sites in other cities such as the Third People’s Hospital of Shenzhen in Shenzhen city." https://www.newswire.com/news/infervision-in-the-front-lines-against-the…	"The software in use at Zhongnan [Hospital in Wuhan] was created by Beijing startup Infervision, which says its Covid-19 tool has been deployed at 34 hospitals in China and used to review more than 32,000 [suspected COVID-19] cases" [by February 26, 2020] https://www.wired.com/story/chinese-hospitals-deploy-ai-help-diagnose-covid-19/ . Application used in Italy starting February 17 and had analyz…
Israel COVID-19 Assessment Tool	Diagnostic Robotics	Symptom checker			COVID-19 likelihood; Recommendations for further care																1	AI-based assessment of condition likelihood or severity ("Predictive analytics models")													1			1					1		2020-04-12	Israel	Other: HIC	April 13, 2020 article: "One example is an AI-based triage platform that gives public health officials continuous monitoring of the patterns in which the virus spreads. Originally developed by Israeli company Diagnostic Robotics and adapted to tackle the current pandemic, the platform also offers an analytics tool that produces risk assessment and predictive models, thereby allowing a faster and …	The developers partnered with the Israeli ministry of health to send daily text messages to 8 million residents of Israel, requesting that they answer questions about their symptoms using this application to receive "a personalized risk profile and next-step guidance.”32 A reported 25% of the Israeli population filled out the questionnaire each week.32
Laura Digital Emergency Room	Laura	Symptom checker			Recommendations for further care, including directly connecting high risk users to health care professional for telehealth consultation																1	NLP for user input free text ("Employing a Natural Language Processing (NLP) framework, the Laura Digital ER platform was developed in April 2020 in response to the challenges created by the COVID-19 pandemic. Machine Learning algorithm was applied in order to ameliorate user experience in the process of answering basic questions and doubts about the pandemic (i.e., social distancing and preventi…													1			1	1				0		2020-07-31	Brazil	Other: LMIC	{"Employing a Natural Language Processing (NLP) framework, the Laura Digital ER platform was developed in April 2020 in response to the challenges created by the COVID-19 pandemic." "During the period described in this study (July to October 2020), the NLP-powered chatbot interacted with 22,418 persons, performing more than 133,700 interactions (i.e., answered questions)" https://www.frontiersin.…	This application was used in three Brazilian cities from July through October 2020, with 22,418 people using this symptom checker during this period for a total of 24,162 assessments of COVID-19 risk. {"Employing a Natural Language Processing (NLP) framework, the Laura Digital ER platform was developed in April 2020 in response to the challenges created by the COVID-19 pandemic." "During the peri…
Lung Allocation Score (LAS)	Organ Procurement and Transplantation Network	Other	Predict response to treatment - Lung transplant	("In the OPTN lung allocation system, every lung transplant candidate age 12 and older receives a lung allocation score. The LAS is used with blood type and the distance between the candidate and the donor hospital to determine priority for receiving a lung transplant. The score is made up of factors that help determine a candidate’s waitlist urgency and post-transplant survival." https://optn.tr…	Waitlist survival probability and post-transplant survival probability ("a new lung allocation system that ranks candidates for lungs based on a Lung Allocation Score, incorporating waiting list and posttransplant survival probabilities." https://onlinelibrary.wiley.com/doi/full/10.1111/j.1600-6143.2006.01276.x)					1 ("a new lung allocation system that ranks candidates for lungs based on a Lung Allocation Score, incorporating waiting list and posttransplant survival probabilities." https://onlinelibrary.wiley.com/doi/full/10.1111/j.1600-6143.2006.01276.x) ("In the OPTN lung allocation system, every lung transplant candidate age 12 and older receives a lung allocation score. The LAS is used with blood type a…	1 ("a new lung allocation system that ranks candidates for lungs based on a Lung Allocation Score, incorporating waiting list and posttransplant survival probabilities." https://onlinelibrary.wiley.com/doi/full/10.1111/j.1600-6143.2006.01276.x)								1 (logit, Cox proportional hazards)			1 (Cox proportional hazards model, logistic regression) ("Mortality on the waiting list was examined using a Cox proportional hazards model." "To examine the impact of candidate characteristics on posttransplant mortality within 1 year, a multivariable logistic regression analysis was performed." https://onlinelibrary.wiley.com/doi/full/10.1111/j.1600-6143.2006.01276.x)							1 ("Total bilirubin (mg/dL), Serum creatinine (mg/dL)" https://optn.transplant.hrsa.gov/data/allocation-calculators/las-calculator/)			1 (Blood pressure https://optn.transplant.hrsa.gov/data/allocation-calculators/las-calculator/)			1 (Demographics, height, weight, functional status, and diagnoses. https://optn.transplant.hrsa.gov/data/allocation-calculators/las-calculator/)						1	0 (COVID-19 pulmonary fibrosis treated same as catch-all form of condition already assigned weight: "Candidates with a lung diagnosis of “COVID-19: pulmonary fibrosis” now have the same Waiting List Urgency Measure covariate applied that is currently applied to candidates with a diagnosis of “pulmonary fibrosis, other specify cause”." https://unos.org/news/changes-to-the-updated-cohort-for-calcul…			2020-06-05	U.S.	U.S.	(August 14, 2020 article: "On June 5, Ramirez, 28, became the first known COVID-19 patient in the U.S. to undergo a double lung transplant. She is strong enough now to begin sharing the story of her ordeal." "Ramirez was a candidate for a double lung transplant, they said, although the procedure had never been done on a COVID patient in the U.S. Her mother agreed, and within 48 hours of being lis…	("On June 5, Ramirez, 28, became the first known COVID-19 patient in the U.S. to undergo a double lung transplant. She is strong enough now to begin sharing the story of her ordeal." "Ramirez was a candidate for a double lung transplant, they said, although the procedure had never been done on a COVID patient in the U.S. Her mother agreed, and within 48 hours of being listed for transplant, a don…
LungDoc	Shukun Technology	Lung evaluation	CT	("Lesion quantification was performed using a commercially available software (LungDoc, version 1.19.1, ShuKun Network Technology, Beijing, China). In the recognition of pneumonia regions, the semantic segmentation technology based on deep learning was used to perform one-time segmentation extraction of the pneumonia regions in the input lung parenchyma. The network used a deep convolutional neur…	Pneumonia; Other COVID-19-related lung abnormalities ("Lesion quantification was performed using a commercially available software (LungDoc, version 1.19.1, ShuKun Network Technology, Beijing, China). In the recognition of pneumonia regions, the semantic segmentation technology based on deep learning was used to perform one-time segmentation extraction of the pneumonia regions in the input lung p…		1 (May 20, 2020 article states: "The company quickly shifted resources to develop a system that analyzes chest CT scans to help speed up diagnoses of COVID-19 patients. That system, called Lung Doc – pneumonia edition, has already been rolled out to 30 hospitals in China over the past few months, where it will grow more accurate as it learns from more data." https://blogs.nvidia.com/blog/2020/05/…						1 (May 20, 2020 article states: "The company quickly shifted resources to develop a system that analyzes chest CT scans to help speed up diagnoses of COVID-19 patients. That system, called Lung Doc – pneumonia edition, has already been rolled out to 30 hospitals in China over the past few months, where it will grow more accurate as it learns from more data." https://blogs.nvidia.com/blog/2020/05/…					1 (NN - imaging)				1 ("deep learning") ("Lesion quantification was performed using a commercially available software (LungDoc, version 1.19.1, ShuKun Network Technology, Beijing, China). In the recognition of pneumonia regions, the semantic segmentation technology based on deep learning was used to perform one-time segmentation extraction of the pneumonia regions in the input lung parenchyma. The network used a dee…					1 ("a system that analyzes chest CT scans to help speed up diagnoses of COVID-19 patients" https://blogs.nvidia.com/blog/2020/05/07/shukun-technology-lung-doc-covid/)														0		1 ("That’s because Shukun, a startup founded by some of China’s brightest AI and medical minds, was busy refining its AI-powered platform to diagnose heart disease and strokes when the global pandemic struck. The company quickly shifted resources to develop a system that analyzes chest CT scans to help speed up diagnoses of COVID-19 patients. That system, called Lung Doc – pneumonia edition, has …		2020-03-27	China	China	March 27, 2020 article describes deployment in 3 Wuhan hospitals in Table 1, row 4 https://www.itnonline.com/article/artificial-intelligence-assisted-radiology-technologies-aid-covid-19-fight-china) ; May 20, 2020 article states: "The company quickly shifted resources to develop a system that analyzes chest CT scans to help speed up diagnoses of COVID-19 patients. That system, called Lung Doc – p…	No information found on extent of use outside of China or more recently than 5/20/20. (March 27, 2020 article describes deployment in 3 Wuhan hospitals in Table 1, row 4 https://www.itnonline.com/article/artificial-intelligence-assisted-radiology-technologies-aid-covid-19-fight-china)(May 20, 2020 article states: "The company quickly shifted resources to develop a system that analyzes chest CT sc…
Lunit INSIGHT CXR / GE Thoracic Care Suite / Fujifilm REiLI AI platform	Lunit	Lung evaluation	X-Ray	("AI algorithm designed to detect pleural effusion and pneumothorax in chest X-ray images." "Images with suspicion of pleural effusion and/or pneumothorax are flagged in PACS/workstation." However, "the on- device notification is contextual and does not provide any diagnostic information." https://www.accessdata.fda.gov/cdrh_docs/pdf21/K211733.pdf ; https://lunit.prezly.com/lunit-releases-its-ai-…	Pneumonia; Pneumothorax; Other COVID-19-related lung abnormalities		1 ("Images with suspicion of pleural effusion and/or pneumothorax are flagged in PACS/workstation." However, "the on- device notification is contextual and does not provide any diagnostic information." https://www.accessdata.fda.gov/cdrh_docs/pdf21/K211733.pdf) Still marketed for use in evaluating COVID-19 in UK by GE ("Thoracic Care Suite offers AI detection of eight abnormal chest radiograph fi…			1 ("“During patient triage, Lunit INSIGHT CXR developed for COVID-19 can accelerate the decision-making of patients with symptoms while awaiting PCR results,” says Dr. Pierre Durand of Vizyon. When the symptomatic patient shows up to a hospital, the patient is tested with both PCR and AI-assisted chest x-ray, with the latter providing an analysis result in less than 5 minutes. “The doctor, upon r…	1 ("Images with suspicion of pleural effusion and/or pneumothorax are flagged in PACS/workstation." However, "the on- device notification is contextual and does not provide any diagnostic information." https://www.accessdata.fda.gov/cdrh_docs/pdf21/K211733.pdf) ("In Italy, a country that saw large numbers of COVID-19 cases, Lunit AI is being used in Vimercate hospital, deployed through the compan…	1 ("Moreover, the CAD system resulted in faster TATs than rRT-PCR results. In situations where there are limited medical resources, such as during an outbreak, CXR interpretation with the assistance of CAD may assist clinical decision making and management of patients suspected for COVID-19." https://www.ncbi.nlm.nih.gov/pmc/articles/PMC7458860/)	1 ("Moreover, the CAD system resulted in faster TATs than rRT-PCR results. In situations where there are limited medical resources, such as during an outbreak, CXR interpretation with the assistance of CAD may assist clinical decision making and management of patients suspected for COVID-19." https://www.ncbi.nlm.nih.gov/pmc/articles/PMC7458860/)		1 ("“Among the many hospitals we have been in touch with, many of them were experiencing frustrations from limited PCR tests and/or a lack of manpower and resources,” says Minhong Jang, Chief Business Officer at Lunit. “In hopes of sharing the burden, we are seeking more health facilities where we can provide assistance with advanced technology. We welcome you to learn more about our solution and…	1 ("“During patient triage, Lunit INSIGHT CXR developed for COVID-19 can accelerate the decision-making of patients with symptoms while awaiting PCR results,” says Dr. Pierre Durand of Vizyon. When the symptomatic patient shows up to a hospital, the patient is tested with both PCR and AI-assisted chest x-ray, with the latter providing an analysis result in less than 5 minutes. “The doctor, upon r…	1 (patient testimonial on developer website) ("“During patient triage, Lunit INSIGHT CXR developed for COVID-19 can accelerate the decision-making of patients with symptoms while awaiting PCR results,” says Dr. Pierre Durand of Vizyon. When the symptomatic patient shows up to a hospital, the patient is tested with both PCR and AI-assisted chest x-ray, with the latter providing an analysis result …	1 (NN - imaging)				1 ("deep learning") ("Deep learning-based algorithm" https://jamanetwork.com/journals/jamanetworkopen/fullarticle/2728630)				1															1 ("A dedicated CXR examination protocol for patients suspicious of COVID-19 (“CXR AI CAD for COVID”) was established on January 28, 2020, and included CAD analysis. All subsequent CXR of patients who were suspected or already diagnosed with COVID-19 were obtained using this protocol. The CAD system integrated in the protocol was a commercialized deep-learning algorithm (Lunit INSIGHT CXR 2, Luni…	1 "In light of the current outbreak, Lunit has released a special version of Lunit INSIGHT CXR specific for coronavirus, at www.lunit.io/covid19. Anyone can upload chest x-ray DICOM image files and get real-time analysis results conducted by Lunit INSIGHT, for free, with coronavirus-related findings displayed by the algorithm as “consolidation."" https://lunit.prezly.com/lunit-releases-its-ai-onl…			2020-01-28	South Korea	Other: HIC	"On 30 March, REiLI [name of Lunit version used in Italian hospital] was already operating and during its first five days it had worked on more than 600 images. During the emergency, more than 900 positive cases of COVID-19 were found, with an average of 80 chest x-rays per day, allowing precise and punctual data collection." https://synapse.fujifilm.eu/article/during-the-emergency-asst-vimercate…	The application was first deployed in a South Korean hospital on January 28, 2020 and had been used on at least 395 patients by March 10, 2020 (https://www.ncbi.nlm.nih.gov/pmc/articles/PMC7458860/). It was also deployed in a Brazilian Health System and by June 8, 2020 it was reported to have "analyzed more than 30,000 chest x-ray images of COVID-19 cases in the last two months" (https://www.luni…
Mass General Brigham COVID-19 Screener	Mass General Brigham (formerly Partners Health); Microsoft	Symptom checker			Recommendations for further care																1	("RPA technology is considered a form of expert system and one of the foundational tools in AI by leading experts.1 RPA chat bots and branching logic bots are formally considered simple (or “weak”) AI. Simple AI can have powerful effects in managing big problems, including the COVID-19 pandemic. Our COVID-19 RPA tool emulates the decision-making ability of a human expert designed to navigate comp…													1			1					1 (microsoft health bot)		2020-03-19	U.S.	U.S.	See figure 5, chatbot deployed for use on 3/19/2020: https://www.ncbi.nlm.nih.gov/pmc/articles/PMC7586929/	Daily usage varied in March and April 2020, ranging from zero to 600 completed screenings most days that month, except for 3 days when the app was used over 1,000 times in mid-April. Health system updates to the application in these two months reflected changes in local "testing availability and evolving clinical guidelines." (https://www.ncbi.nlm.nih.gov/pmc/articles/PMC7586929/)
Smart Quarantine Station AI Trilogy / MedCheX	National Cheng Kung University Hospital	Lung evaluation	X-Ray	("an AI-assisted image interpretation feature with clinical strategy decision-making algorithms at the smart quarantine station. Together, these steps facilitated the screening and survey process for suspected cases with or without symptoms" "Furthermore, the NCKUH staff could access electronic medical records using the tablet computer along with medical AI radiomics of chest x-rays to alert radi…	Pneumonia ("Furthermore, the NCKUH staff could access electronic medical records using the tablet computer along with medical AI radiomics of chest x-rays to alert radiologists and pulmonary physicians to screen pneumonia patches earlier than usual." "The development of AI models for chest x-ray analysis can ease the burden on medical staff and enable more rapid triaging of patients. To detect th…		1 ("an AI-assisted image interpretation feature with clinical strategy decision-making algorithms at the smart quarantine station. Together, these steps facilitated the screening and survey process for suspected cases with or without symptoms" https://www.jmir.org/2020/10/e19878/)			1 ("Furthermore, the NCKUH staff could access electronic medical records using the tablet computer along with medical AI radiomics of chest x-rays to alert radiologists and pulmonary physicians to screen pneumonia patches earlier than usual." "The development of AI models for chest x-ray analysis can ease the burden on medical staff and enable more rapid triaging of patients. To detect the precis…	1 ("The physician would decide whether the patient should be hospitalized, be registered, or recover at home under self-care. Furthermore, the NCKUH staff could access electronic medical records using the tablet computer along with medical AI radiomics of chest x-rays to alert radiologists and pulmonary physicians to screen pneumonia patches earlier than usual." https://www.jmir.org/2020/10/e1987…	1 "The development of AI models for chest x-ray analysis can ease the burden on medical staff and enable more rapid triaging of patients" https://www.jmir.org/2020/10/e19878/	1 ("The NCKUH AI team used previous experience from prior smart medicine research and applications to develop a specific computer-assisted technology device to accelerate medical decisions. The goal was to reduce potentially dangerous SARS-CoV-2 exposure by shortening the period of time spent by patients in the quarantine unit." "To address these criteria in their screening strategy and to reduce…			1 ("The NCKUH AI team used previous experience from prior smart medicine research and applications to develop a specific computer-assisted technology device to accelerate medical decisions. The goal was to reduce potentially dangerous SARS-CoV-2 exposure by shortening the period of time spent by patients in the quarantine unit." https://www.jmir.org/2020/10/e19878/)	1 ("The NCKUH AI team used previous experience from prior smart medicine research and applications to develop a specific computer-assisted technology device to accelerate medical decisions. The goal was to reduce potentially dangerous SARS-CoV-2 exposure by shortening the period of time spent by patients in the quarantine unit." "To address these criteria in their screening strategy and to reduce…	1 (NN - imaging)				1 (U-Net) ("The development of AI models for chest x-ray analysis can ease the burden on medical staff and enable more rapid triaging of patients. To detect the precise location of pneumonia sites, we adopted a segmentation model with a class attention map [16]. The pneumonia segmentation model was based on U-Net [17]," https://www.jmir.org/2020/10/e19878/)				1 ("AI chest x-ray interpretation" https://www.jmir.org/2020/10/e19878/)															0		0		2020-02-05	Taiwan	Other: HIC	"Patients could follow three routes in the NCKUH ED or quarantine station from January 31 to March 17, 2020. Route 1 was the traditional ED route, which did not include AI or the smart device app; this route was followed by patients who visited the ED between 8 PM and 8 AM, when no quarantine station service was available. Route 2 was the quarantine station without AI or the smart device app; mos…	"Patients could follow three routes in the NCKUH ED or quarantine station from January 31 to March 17, 2020. Route 1 was the traditional ED route, which did not include AI or the smart device app; this route was followed by patients who visited the ED between 8 PM and 8 AM, when no quarantine station service was available. Route 2 was the quarantine station without AI or the smart device app; mos…
Predictive analytics web service used for pooled testing	Meystre et. al.	Infection likelihood	Optimize pooled testing	("To capture COVID-19-related information for all patients tested for SARS-CoV-2 and not only patients using virtual visits, a new form integrated with the test ordering system was developed and implemented using REDCap (Research Electronic Data Capture)45 and Epic (Epic Systems, Verona, WI) HL7 FHIR (Fast Healthcare Interoperability Resources)46 interfaces. Information captured in the form was t…	Likelihood of test sample to be COVID-19 positive ("The outcome was the SARS-CoV-2 diagnostic test result (positive or negative)." https://academic.oup.com/jamia/article/29/1/12/6355588?login=true)				1 ("To capture COVID-19-related information for all patients tested for SARS-CoV-2 and not only patients using virtual visits, a new form integrated with the test ordering system was developed and implemented using REDCap (Research Electronic Data Capture)45 and Epic (Epic Systems, Verona, WI) HL7 FHIR (Fast Healthcare Interoperability Resources)46 interfaces. Information captured in the form was…									1 (NN - NLP)				1 (NN due to "bidirectional long-short term memory sequence") ("The COVID-NLP tool builds on a standard framework (Apache UIMA)31 and combines components we had developed in past efforts and could reuse (“off-the-shelf”) with components from other local current research (“rule-based” or “deep learning,” not retrained) and a few new custom components (Figure 2). Symptom and comorbidity extraction …													1 ("Nineteen categories of information were extracted (Table 1) [Includes gender, diagnoses, unspecified lab test results, and other patient information]. The COVID-NLP tool was deployed on servers to process hourly batches of new text notes from the telehealth system." https://academic.oup.com/jamia/article/29/1/12/6355588?login=true)	1 ("Nineteen categories of information were extracted (Table 1). The COVID-NLP tool was deployed on servers to process hourly batches of new text notes from the telehealth system." https://academic.oup.com/jamia/article/29/1/12/6355588?login=true)					0				2021-03-14	U.S.	U.S.	"The predictive analytics Web service used for pooled testing also stores only telemetry data on usage, not actual user inputs. It was used between 0 and 125 times daily between March 14 and April 10, 2021." https://academic.oup.com/jamia/article/29/1/12/6355588?login=true	"The predictive analytics Web service used for pooled testing also stores only telemetry data on usage, not actual user inputs. It was used between 0 and 125 times daily between March 14 and April 10, 2021." https://academic.oup.com/jamia/article/29/1/12/6355588?login=true
Proximity Index (PI) Risk Score	PCCI	Infection likelihood	Triage patients for testing	("Using the PI risk score, Parkland identifies patients at high risk who have an upcoming clinic appointment scheduled within the next 2 days. A centralized group of nurses reaches out to these individuals prior to the appointment and administers a simple questionnaire to assess whether the patient should be tested for Covid-19 and whether the appointment should be converted to a virtual visit (F…	Likelihood of COVID-19 infection ("Using an electronic feed of all positive Covid-19 cases from DCHHS, PCCI developed a machine-learning algorithm with geomapping and hotspotting technology to generate a dynamic personal risk score — a Proximity Index (PI) — based on an individual’s proximity to other confirmed, active Covid-19 cases." https://catalyst.nejm.org/doi/full/10.1056/CAT.20.0580)					1 ("Using the PI risk score, Parkland identifies patients at high risk who have an upcoming clinic appointment scheduled within the next 2 days. A centralized group of nurses reaches out to these individuals prior to the appointment and administers a simple questionnaire to assess whether the patient should be tested for Covid-19 and whether the appointment should be converted to a virtual visit …						1 ("Using the PI risk score, Parkland identifies patients at high risk who have an upcoming clinic appointment scheduled within the next 2 days. A centralized group of nurses reaches out to these individuals prior to the appointment and administers a simple questionnaire to assess whether the patient should be tested for Covid-19 and whether the appointment should be converted to a virtual visit …					1	("Using an electronic feed of all positive Covid-19 cases from DCHHS, PCCI developed a machine-learning algorithm with geomapping and hotspotting technology to generate a dynamic personal risk score — a Proximity Index (PI) — based on an individual’s proximity to other confirmed, active Covid-19 cases. Similarly, combining the relatively static SNI with a dynamic component capturing individual mo…															1 [Geographically aggregated data on prevalence, demographics, SDOH, cell phone location-derived mobility] ("MyPCI is free to register and use. It is a secure, cloud-based tool that doesn’t require personal health information and doesn’t track an individual’s mobile phone data. Instead, it is a sophisticated machine learning algorithm, geomapping and hot-spotting technology that uses daily update…				0		0		2020-04-22	U.S.	U.S.	(10/1/2020 [search for 2020 to find date on webpage] article: "Since April 22, Parkland’s population health team has utilized the Proximity Index for four key system-wide initiatives to triage more than 100,000 patient encounters and to assess needs, proactively: 1. Patients most at risk, with appointments in 1-2 days, were screened ahead of their visit to prevent spread within hospital. 2. Patie…	("As of January 2021, there had been more than 1 million patient encounters assessed and more than 24,000 flagged as high risk. A list of these high-risk individuals is pushed into the electronic health record three times weekly, and a centralized team of nurses works the queue, calling each patient to triage them prior to their appointment. Of those patients who were identified as high risk and …
Pieces Predict	Pieces, Inc.	Other	Identify barriers to discharge	("Using artificial intelligence (AI), Pieces Predict rapidly identifies at-risk patients in the Electronic Medical Record (EMR) using their relevant clinical, social, and economic determinants." Predictive models and deep clinical algorithms analyze structured and unstructured patient data to make intelligent predictions about risks to the patient, the likelihood of readmission, and probable outc…	Not entirely clear… though likelihood of readmission is one predicted variable. "Predictive models and deep clinical algorithms analyze structured and unstructured patient data to make intelligent predictions about risks to the patient, the likelihood of readmission, and probable outcomes based on social determinants." https://piecestech.com/product/pieces-predict/					1 ("Using artificial intelligence (AI), Pieces Predict rapidly identifies at-risk patients in the Electronic Medical Record (EMR) using their relevant clinical, social, and economic determinants." Predictive models and deep clinical algorithms analyze structured and unstructured patient data to make intelligent predictions about risks to the patient, the likelihood of readmission, and probable ou…	1 ("Using artificial intelligence (AI), Pieces Predict rapidly identifies at-risk patients in the Electronic Medical Record (EMR) using their relevant clinical, social, and economic determinants." Predictive models and deep clinical algorithms analyze structured and unstructured patient data to make intelligent predictions about risks to the patient, the likelihood of readmission, and probable ou…	1 ("Using artificial intelligence (AI), Pieces Predict rapidly identifies at-risk patients in the Electronic Medical Record (EMR) using their relevant clinical, social, and economic determinants." Predictive models and deep clinical algorithms analyze structured and unstructured patient data to make intelligent predictions about risks to the patient, the likelihood of readmission, and probable ou…		1 ("In terms of return on investment, Vijan says Parkview was able to attach a tangible metric to the project. In this case, decreasing length of stay meant the hospital could admit more patients and increase revenue. He says as health care executives weigh the risks, benefits, and cost components of a project like this, they need to understand the ROI and ensure it has a tangible payout, as well…				1 (NN - NLP)				1 ("Predictive models and deep clinical algorithms analyze structured and unstructured patient data to make intelligent predictions about risks to the patient, the likelihood of readmission, and probable outcomes based on social determinants." https://piecestech.com/product/pieces-predict/) ("The app uses natural language processing, predictive modeling, machine learning technology to garner insi…	Text explanation (After documented use in COVID-19, updated to include GPT-3 advanced AI to aid in interpretability. "The software helps hospitals identify and prioritize clinical, operational and social barriers that would otherwise prolong a patient's hospitalization. As part of its explanatory mode, Pieces reLOS generates a note summary for multidisciplinary huddles that briefly explains the c…												1 ("Using artificial intelligence (AI), Pieces Predict rapidly identifies at-risk patients in the Electronic Medical Record (EMR) using their relevant clinical, social, and economic determinants." Predictive models and deep clinical algorithms analyze structured and unstructured patient data to make intelligent predictions about risks to the patient, the likelihood of readmission, and probable ou…	1 ("Using artificial intelligence (AI), Pieces Predict rapidly identifies at-risk patients in the Electronic Medical Record (EMR) using their relevant clinical, social, and economic determinants." Predictive models and deep clinical algorithms analyze structured and unstructured patient data to make intelligent predictions about risks to the patient, the likelihood of readmission, and probable ou…					1 ("What helped Parkview tackle this challenge is that even before COVID hit, the hospital was putting resources into reducing length of stay. The organization invested in a third-party software application from Pieces Technologies to integrate into its Meditech EHR (it has since decided to switch EHRs to Epic). The app uses natural language processing, predictive modeling, machine learning techn…	1 (Though unclear if ever used. "DALLAS--(BUSINESS WIRE)--Healthcare AI company, Pieces Technologies, announced today it has developed a COVID-19 module that will aid health systems’ response to the novel coronavirus. Using the company’s proprietary AI framework, Pieces DS, a specifically configured COVID-19 module will track potentially at-risk patients, pre and post testing; monitor patients fo…			2021-05-25	U.S.	U.S.	(May 25, 2021 article: "What helped Parkview tackle this challenge is that even before COVID hit, the hospital was putting resources into reducing length of stay. The organization invested in a third-party software application from Pieces Technologies to integrate into its Meditech EHR (it has since decided to switch EHRs to Epic). The app uses natural language processing, predictive modeling, ma…	("the first case of COVID-19 was diagnosed in Pueblo [location of health system where application was used] on March 13, 2020" https://www.chieftain.com/story/news/2022/03/12/pueblo-marks-two-years-since-citys-first-covid-19-case/6993378001/) (December 4, 2020 article reported on hospital using application facing rising numbers of hospitalized patients. ("PUEBLO — Parkview Medical Center announce…
Ping An COVID19 Smart Image-Reading System	Ping An	Lung evaluation	CT	("The AI analysis engine can conduct a comparative analysis of multiple CT scan images of the same patient and measure the changes in lesions. It helps doctors to track the development of the disease, evaluate the treatment and have prognosis of patients, ultimately it assists doctors to diagnose, triage and evaluate COVID-19 patients swiftly and effectively. Ping An Smart Healthcare’s COVID-19 s…	Other COVID-19-related lung abnormalities		1 ("The AI analysis engine can conduct a comparative analysis of multiple CT scan images of the same patient and measure the changes in lesions. It helps doctors to track the development of the disease, evaluate the treatment and have prognosis of patients, ultimately it assists doctors to diagnose, triage and evaluate COVID-19 patients swiftly and effectively. Ping An Smart Healthcare’s COVID-19…			1 ("The AI analysis engine can conduct a comparative analysis of multiple CT scan images of the same patient and measure the changes in lesions. It helps doctors to track the development of the disease, evaluate the treatment and have prognosis of patients, ultimately it assists doctors to diagnose, triage and evaluate COVID-19 patients swiftly and effectively. Ping An Smart Healthcare’s COVID-19…	1 ("The AI analysis engine can conduct a comparative analysis of multiple CT scan images of the same patient and measure the changes in lesions. It helps doctors to track the development of the disease, evaluate the treatment and have prognosis of patients, ultimately it assists doctors to diagnose, triage and evaluate COVID-19 patients swiftly and effectively. Ping An Smart Healthcare’s COVID-19…		1 ("The AI analysis engine can conduct a comparative analysis of multiple CT scan images of the same patient and measure the changes in lesions. It helps doctors to track the development of the disease, evaluate the treatment and have prognosis of patients, ultimately it assists doctors to diagnose, triage and evaluate COVID-19 patients swiftly and effectively. Ping An Smart Healthcare’s COVID-19…			1 ("Ping An Smart Healthcare’s COVID-19 smart image-reading system also supports AI image-reading remotely by medical professionals outside the epidemic areas." https://group.pingan.com/media/news/News-2020/Ping-An-Launches-COVID--Smart-Image-Reading-System-to-Help-Control-the-Epidemic.html)					1	(inferred as deep learning given focus on 3D image segmentation and various quantification estimates from ultrasound images) (Described as "AI" but no details given. https://group.pingan.com/media/news/News-2020/Ping-An-Launches-COVID--Smart-Image-Reading-System-to-Help-Control-the-Epidemic.html)					1														0		0		2020-02-21	China	China	July 18, 2020 online article states: "The system, since Feb. 21 this year, has been introduced to 1,500 medical institutions across China, including Hubei, former epicenter of COVID-19, greatly improving the working efficiency of the doctors. During China's battle against the disease, the system spotted over 20,000 suspected COVID-19 cases and helped doctors conduct further screening work. It has…	(July 18, 2020 online article states: "The system, since Feb. 21 this year, has been introduced to 1,500 medical institutions across China, including Hubei, former epicenter of COVID-19, greatly improving the working efficiency of the doctors. During China's battle against the disease, the system spotted over 20,000 suspected COVID-19 cases and helped doctors conduct further screening work. It ha…
pinpointIQ	PhysIQ	Patient deterioration		("The University of Illinois Hospital and Health Sciences System (UI Health), Chicago Medical Society and AI healthcare tech pioneer physIQ announced today that physIQ’s pinpointIQTM continuous remote patient monitoring (cRPM) system will monitor the vital signs of the health system’s frontline health care workers and high-risk patients with COVID-19 for early signs of disease exacerbation." http…	Clinical deterioration ("The pinpointIQ system is an FDA-cleared AI analytics platform that monitors the vital signs through a wearable biosensor detecting changes in physiologic indices of health status. The system then notifies clinicians charged with monitoring data produced by pinpointIQ for clinically-relevant changes in vital signs. This allows an early plan of care to be developed that may…					1 ("By passively collecting wearable sensor data and applying advanced analytics, pinpointIQ may ease burden on hospitals and other healthcare facilities and reduce the risk of exposure for patients and healthcare providers to SARS-CoV-2 and conserve resources for the very sickest." https://www.physiq.com/press-media/physiqs-proprietary-personalized-analytics-to-be-used-for-covid-19-care-with-new…	1 ("The pinpointIQ system is an FDA-cleared AI analytics platform that monitors the vital signs through a wearable biosensor detecting changes in physiologic indices of health status. The system then notifies clinicians charged with monitoring data produced by pinpointIQ for clinically-relevant changes in vital signs. This allows an early plan of care to be developed that may prevent complication…	1 ("By passively collecting wearable sensor data and applying advanced analytics, pinpointIQ may ease burden on hospitals and other healthcare facilities and reduce the risk of exposure for patients and healthcare providers to SARS-CoV-2 and conserve resources for the very sickest." https://www.physiq.com/press-media/physiqs-proprietary-personalized-analytics-to-be-used-for-covid-19-care-with-new…				1 ("By passively collecting wearable sensor data and applying advanced analytics, pinpointIQ may ease burden on hospitals and other healthcare facilities and reduce the risk of exposure for patients and healthcare providers to SARS-CoV-2 and conserve resources for the very sickest." https://www.physiq.com/press-media/physiqs-proprietary-personalized-analytics-to-be-used-for-covid-19-care-with-new…	1 ("The pinpointIQ system is an FDA-cleared AI analytics platform that monitors the vital signs through a wearable biosensor detecting changes in physiologic indices of health status. The system then notifies clinicians charged with monitoring data produced by pinpointIQ for clinically-relevant changes in vital signs. This allows an early plan of care to be developed that may prevent complication…				1	(supervised learning) (At least for an earlier version... "similarity-based learning", so presumably traditional rather than advanced AI) (no information on most recent versions) ("The cloud-based analytics platform used a general machine learning method of similarity-based modeling (SBM), to analyze collected data. SBM models the behavior of complex systems (eg, aircraft engines, computer networ…											1 ("The pinpointIQ system comprises a Vital Connect wearable biosensor, pulse oximeter and smartphone streaming of physiological data to a HIPAA compliant cloud-based server, which uses FDA-cleared analytics to produce clinically actionable insight. For homebound UI Health patients, the system will be prescribed by an emergency room physician and shipped directly to the patient’s home without req…								1 (FDA 510(k) Class II received July 9, 2019 for version 2.0 (K183322(1).pdf)) ("The Food and Drug Administration (FDA) has sanctioned labeling for pinpointIQ®, physIQ’s continuous remote monitoring system for use in the COVID-19 pandemic, including application of its proprietary Multivariate Change IndexTM (MCI). During this pandemic, pinpointIQ may be used to provide continuous physiologic remo…	0			2020-07-07	U.S.	U.S.	Video describes use for patient diagnosed on 7/7/2020, received alert from clinicians based on application use on 7/10/2020. Application use had started "just days earlier" than 7/7/2020. (https://www.nbcchicago.com/top-videos-home/how-artificial-intelligence-biosensors-may-have-saved-womans-life-in-fight-against-coronavirus/2340151/)	Video describes use for patient diagnosed on 7/7/2020, received alert from clinicians based on application use on 7/10/2020. Application use being expanded by hospital as of September 16, 2020 (https://www.nbcchicago.com/top-videos-home/how-artificial-intelligence-biosensors-may-have-saved-womans-life-in-fight-against-coronavirus/2340151/)
Q-COVID COVID-19 Clinical Risk Assessment Tool	University of Oxford	Disease severity	Prioritize patients for vaccination	("COVID-19 Clinical Risk Assessment Tool. This online tool is powered by QCovid® and helps clinicians better understand how at-risk a person may be of dying of coronavirus following a positive PCR test. " https://digital.nhs.uk/coronavirus/risk-assessment/clinical-tool)	Likelihood of severe disease ("QCovid® is an evidence-based risk prediction model that estimates a person's combined risk of: catching coronavirus and being admitted to hospital, catching coronavirus and dying, dying of coronavirus following a positive PCR test" https://digital.nhs.uk/coronavirus/risk-assessment)						1 ("Understanding your results. Your clinician will talk to you about your results, explain what they mean for you and may discuss with you things the online tool cannot take into account, such as your occupation, individual behaviour (such as hand washing, wearing face coverings and visiting friends or family), current infection rates in your area. Your clinician may also talk to you about: - po…								1 (unspecified regression)			1 (Supervised) (regression) "Lastly, we combined regression coefficients from the final models with estimates of the baseline cumulative incidence function evaluated at 97 days to derive risk equations for each outcome. We used all the available data in the database." https://www.bmj.com/content/371/bmj.m3731													1 (" The first QCovid® tool was developed using the QResearch database hosted at Oxford. This database has anonymised data from GP and hospital records, COVID-19 test results and death registries. Factors such as age and medical conditions which were found to increase risk relating to coronavirus were used to build a risk prediction model. The model, QCovid®, estimates someone’s combined risk of …						0		0		2021-02-28	U.K.	Other: HIC	3/9/2021 article: ("The QCovid risk prediction algorithm, introduced last month, combines various characteristics, including age, sex, ethnicity and body mass index (BMI), to estimate the risk of catching, being admitted to hospital, or dying from Covid-19. However, the algorithm appears to throw up certain inconsistencies. For example, if a patient’s weight or ethnicity are not recorded on their…	("Up to 1.7 million patients have been identified. Those within this group who are over 70 will have already been invited for vaccination and 820,000 adults between 19 and 69 years will now be prioritised for a vaccination." "The patients identified through the risk assessment will be sent a letter from NHS England in the coming days explaining that their risk factors may help identify them as hi…
qScout platform	qure.ai	Symptom checker			COVID-19 likelihood; Recommendations for further care																1	AI-based assessment of condition likelihood or severity													1 ("Within a span of a few weeks, qScout was integrated with Tarassud plus, the country’s ICT platform for surveillance and monitoring. qScout used AI chatbot customised to the local languages and engaged with confirmed cases capturing their primary and secondary symptoms." https://www.qure.ai/qscout-strengthening-global-vaccine-programs/)								1 ("In tandem with qXR, India has qSCOUT, an AI-powered app that can assist frontline health care workers in contact tracing and virtual triaging. Qure.ai has retooled this app, which was already used globally for TB, for COVID-19." https://www.path.org/articles/path-fights-covid-19-india/)		2020-04-30	Oman	Other: HIC	(April 30, 2020 article: "The firm has partnered with the Ministry of Oman to provide qScout’s service for monitoring and remote triaging of Covid-19 patients." https://economictimes.indiatimes.com/small-biz/startups/newsbuzz/qure-ai-can-detect-covid-19-lung-infections-in-less-than-a-minute-help-triage-patients/articleshow/75464679.cms) ("During the first wave of the COVID-19 pandemic, the qScout…	The qScout application was used by the Government of Oman to monitor “approximately 400,000 patients under quarantine” over a period of eight months, beginning in 2020. https://qure.ai/qscout-strengthening-global-vaccine-programs/
qXR	qure.ai	Lung evaluation	X-Ray	("It classifies chest X-rays as normal or abnormal, identifies abnormal findings, and highlights them on the X-ray." "qXR detects up to 30 different findings on chest X-rays. Irrespective of CR/DR scans or PA/AP views, qXR can aid in detecting multiple findings with the lungs, pleura, heart, bones, and diaphragm. The algorithms generate contours for lung and pleural abnormalities for quick and ea…	Other COVID-19-related lung abnormalities; Overall COVID-19 risk score		1 ("It classifies chest X-rays as normal or abnormal, identifies abnormal findings, and highlights them on the X-ray." "qXR detects up to 30 different findings on chest X-rays. Irrespective of CR/DR scans or PA/AP views, qXR can aid in detecting multiple findings with the lungs, pleura, heart, bones, and diaphragm. The algorithms generate contours for lung and pleural abnormalities for quick and …		1 ("The likelihood of the disease analyzed by the software as COVID Risk: High/Medium/Low and None, enables the healthcare staff to prioritize patients who need immediate attention in hospitals. Individuals with a likelihood score of Medium and High are triaged for RT-PCR testing, for optimizing the testing capacity in labs. Even in asymptomatic individuals, if AI showed indications of COVID in C…	1 ("It classifies chest X-rays as normal or abnormal, identifies abnormal findings, and highlights them on the X-ray." "qXR detects up to 30 different findings on chest X-rays. Irrespective of CR/DR scans or PA/AP views, qXR can aid in detecting multiple findings with the lungs, pleura, heart, bones, and diaphragm. The algorithms generate contours for lung and pleural abnormalities for quick and …	1 ("It classifies chest X-rays as normal or abnormal, identifies abnormal findings, and highlights them on the X-ray." "qXR detects up to 30 different findings on chest X-rays. Irrespective of CR/DR scans or PA/AP views, qXR can aid in detecting multiple findings with the lungs, pleura, heart, bones, and diaphragm. The algorithms generate contours for lung and pleural abnormalities for quick and …		1 ("quick") ("It classifies chest X-rays as normal or abnormal, identifies abnormal findings, and highlights them on the X-ray." "qXR detects up to 30 different findings on chest X-rays. Irrespective of CR/DR scans or PA/AP views, qXR can aid in detecting multiple findings with the lungs, pleura, heart, bones, and diaphragm. The algorithms generate contours for lung and pleural abnormalities for …					1 (NN - imaging)				1 ("deep learning") (Note, described as interpretable "The algorithms generate contours for lung and pleural abnormalities for quick and easy interpretation." https://qure.ai/product/qxr/) ("qXR is a chest X-ray screening solution built using deep learning." https://qure.ai/product/qxr/) ("Underlying convolutional neural networks trained with 2.5 Million scans, generalize well to new data. Clinic…	Image overlays (Note, described as interpretable "The algorithms generate contours for lung and pleural abnormalities for quick and easy interpretation." https://qure.ai/product/qxr/) ("Upon completion of processing, the AI algorithm outputs a secondary capture DICOM with the follow- ing components: pixel-level border (the affected lung regions with COVID-19 related findings), percentage of proje…	For labeling validation data		1 ("qXR detects multiple abnormal findings on a chest X-ray" https://qure.ai/product/qxr/)															1 [initial version used was TB-focused pre-existing application, then quickly adapted to focus on COVID] ("The response mechanism by Indus Hospitals in Karachi to employ their existing efforts in TB case management, with qXR for automating CXRs to screen and triage TB and COVID cases simultaneously" https://qure.ai/case-study/mass-screening-for-tb-and-covid-19-using-qxr/) ("[qure.AI's] solutions …	1 [initial version used was TB-focused pre-existing application, then quickly adapted to focus on COVID] ("The response mechanism by Indus Hospitals in Karachi to employ their existing efforts in TB case management, with qXR for automating CXRs to screen and triage TB and COVID cases simultaneously" https://qure.ai/case-study/mass-screening-for-tb-and-covid-19-using-qxr/) ("[qure.AI's] solutions …			2020-03-23	India	Other: LMIC	"1st April – 30th September 2020: Total 24,843 samples were considered for preliminary analysis for which 42% had symptoms, exposure and X-rays captured. Out of that, 6% of the total individuals had symptoms, exposure and a positive X-ray, 84% of them had symptoms as well as exposure and 10% of them only had presence of radiological signs for COVID analyzed using AI" https://qure.ai/case-study/ma…	First launched in March 22, 2020 (https://www.stoptb.org/file/9621/download), deployed in India on March 23, 2020, then in Mexico on March 31, 2020, Italy on April 3, 2020, the U.K. on April 8, 2020, and not long after that (exact date not specified) was deployed in 25 sites with 400-500 scans analyzed per day (https://www.stoptb.org/file/9621/download). Starting in mid- to late- March, qXR was u…
Deep Learning Model Deployed at a National COVID-19 Screening Facility / RadiLogic	Tan Tock Seng hospital / Agency of Science, Technology and Research (A*STAR) in Singapore	Lung evaluation	X-Ray	("a model that accurately detects pneumonia in COVID-19 suspects" "the model retrieves and interprets each CXR and assigns a binary value, either “0” for absence of pneumonia or “1” for the presence of pneumonia." https://www.ncbi.nlm.nih.gov/pmc/articles/PMC8775598/)	Pneumonia		1 ("a model that accurately detects pneumonia in COVID-19 suspects" https://www.ncbi.nlm.nih.gov/pmc/articles/PMC8775598/)			1 ("a model that accurately detects pneumonia in COVID-19 suspects" "At the height of the pandemic in Singapore, our team saw a dire need to optimise hospital resources. As such, we opted for a model that did not “over-diagnose” pneumonia, as that may cloud the opinion of the reporting radiologists and result in unnecessary use of scarce healthcare resources." "As a proof-of value, our group want…	1 ("a model that accurately detects pneumonia in COVID-19 suspects" "At the height of the pandemic in Singapore, our team saw a dire need to optimise hospital resources. As such, we opted for a model that did not “over-diagnose” pneumonia, as that may cloud the opinion of the reporting radiologists and result in unnecessary use of scarce healthcare resources." "As a proof-of value, our group want…		1 (""As a proof-of value, our group wanted to establish a model that could carry out high-throughput screening for COVID-19 pneumonia in large numbers of suspected COVID-19 patients to quickly triage patients" "Turn-around time (TAT) was calculated using the data extracted from the hospital’s RIS. We measured the average TAT within a three-week window before and after the deployment of our deep l…					1 (NN - imaging)				1 ("CNN") ("We employed the Dense CNN (DenseNet [30]) as the backbone model to distinguish CXRs" https://www.ncbi.nlm.nih.gov/pmc/articles/PMC8775598/)				1 ("The model was integrated into daily clinical workflow, prioritising abnormal CXRs for expedited reporting" https://www.ncbi.nlm.nih.gov/pmc/articles/PMC8775598/)															0		0		2020-06-28	Singapore	Other: HIC	No exact dates given, but development conducted "at the height of the first wave of the pandemic", then tested "over the course of a week" following development, then deployed for up to three weeks in which data was collected. "At the height of the first wave of the pandemic in 2020, our team developed a deep learning model trained with CXRs acquired in a specialised COVID-19 national screening f…	"At the height of the first wave of the pandemic in 2020, our team developed a deep learning model trained with CXRs acquired in a specialised COVID-19 national screening facility and assessed its ability to detect pneumonia in COVID-19 suspects. To take it a few steps further, we assessed and validated the model’s diagnostic performance in a real-world setting before deploying and integrating th…
RADLogics COVID-19 Solution	RADLogics	Lung evaluation	X-Ray and CT	("Our AI-Powered solutions provide quantitative analysis to clinical teams that perform testing and measurement of patients with severe or worsening respiratory condition. In turn, this provides care givers with a consistent, quantifiable information to accurately assess the Criticalness of the illness, thus allowing doctors to better triage patients based on those that urgently need intensive ca…	Other COVID-19-related lung abnormalities					1 ("Our AI-Powered solutions provide quantitative analysis to clinical teams that perform testing and measurement of patients with severe or worsening respiratory condition. In turn, this provides care givers with a consistent, quantifiable information to accurately assess the Criticalness of the illness, thus allowing doctors to better triage patients based on those that urgently need intensive …	1 ("Our AI-Powered solutions provide quantitative analysis to clinical teams that perform testing and measurement of patients with severe or worsening respiratory condition. In turn, this provides care givers with a consistent, quantifiable information to accurately assess the Criticalness of the illness, thus allowing doctors to better triage patients based on those that urgently need intensive …							1 (NN - imaging)				1 ("deep learning") (November 30, 2020 press release describes update to application "Building on the company’s AI-Powered solution that has processed and analyzed hundreds of thousands of suspected Coronavirus cases globally, the latest update delivers a complex deep learning system consisting of several models utilized to detect, localize and segment regions in the lungs infected with COVID-19.…	Image overlays ("Instead, RADLogics' algorithms show how many cubic centimeters of a patient's lungs have been affected by Covid-19, accompanied by 3-D illustrations or a red box added to the scan." https://www.proquest.com/docview/2397602936/EDD35FD104DE4007PQ/1?accountid=25333&parentSessionId=LUBG1J3gTbwfY6%2BfY4bvuO2IFCia8QYvCKeCctUVu%2FE%3D)		1 ("Accuracy with Continuous Updates. Our data is constantly updated with thousands new cases. We continue to improve our AI machine learning algorithms beyond the volumes of cases we have already analyzed." https://www.radlogics.com/covid-19/)	1 ("in accordance with FDA guidance for imaging systems and software to address the COVID-19 public health emergency, RADLogics is committed to making our CT and X-ray AI-Powered solutions available to hospitals and healthcare systems throughout the US for patient triage and management." https://www.radlogics.com/covid-19/)	1 ("in accordance with FDA guidance for imaging systems and software to address the COVID-19 public health emergency, RADLogics is committed to making our CT and X-ray AI-Powered solutions available to hospitals and healthcare systems throughout the US for patient triage and management." https://www.radlogics.com/covid-19/) ("The software includes algorithms that not only detect abnormalities on …														0		1 (RadLogics had a lung analysis software prior to the pandemic, this study describes how it could be adapted for use in COVID, unclear whether this exact method or another was used to develop the actually deployed software: "For Subsystem A we use commercial off-the-shelf software that detects nodules and small opacities within a 3D lung volume (RADLogics Inc., Boston [5]). This software was dev…		2020-04-30	Russia	Other: HIC	Used in Moscow Russia field trial from April 30, 2020 through August 31, 2020, included 36,358 Chest-CT Scans processed by the RADLogics AI-Powered COVID-19 solution https://www.radlogics.com/large-scale-multi-medical-center-study-finds-ai-powered-covid-19-solution-by-radlogics-reduces-report-turnaround-time-by-30-percent/	(Used in Moscow Russia field trial from April 30, 2020 through August 31, 2020, included 36,358 Chest-CT Scans processed by the RADLogics AI-Powered COVID-19 solution https://www.radlogics.com/large-scale-multi-medical-center-study-finds-ai-powered-covid-19-solution-by-radlogics-reduces-report-turnaround-time-by-30-percent/) (And further re Moscow trial, May 4, 2020 article states: "In Moscow, do…
RADTranslate	MESH Incubator	Other	Assist image acquisition - Guide device subject for image acquisition	("The device-agnostic web application leverages artificial intelligence text-to-speech technology to provide standardized, human-like spoken examination instructions in the patient’s preferred language. Standardized phrases were collected from a consensus group consisting of technologists, radiologists, and ancillary staff members. RadTranslate was piloted in Spanish for chest radiography perform…	Correct speech audio to play from text ("Once written translations were completed, audio instructions were synthesized using a neural text-to-speech program, capable of creating high-quality human-like audio files using synthetic voices" https://www.jacr.org/article/S1546-1440(21)00032-6/fulltext)							1 ("Although the benefits of language concordant medical care have been well documented, it has typically been studied in medical office settings or within emergency departments. Many LEP interventions, including the use of remote interpreters, may not be operationally feasible for urgent and emergent radiology settings in which there is expected rapid throughput of patients and both interpreters…	1 ("Tracking use and appointment metrics demonstrated no significant difference in IAD between standard of care and RadTranslate, but there was a statistically significant difference in the variability in examination length, with patients receiving instructions using RadTranslate having less variability in IAD. Reduced variability allows better scheduling prediction models to minimize unused room…			1 ("Institutional experience demonstrated that the need for interpreter services in the radiography suite was driven by three factors: ensuring that the patient can safely undergo the examination, minimizing close contact to ensure patient and staff safety, and ensuring high-quality image acquisition, because COVID radiographic findings can be subtle." https://www.jacr.org/article/S1546-1440(21)0…	1 ("Institutional experience demonstrated that the need for interpreter services in the radiography suite was driven by three factors: ensuring that the patient can safely undergo the examination, minimizing close contact to ensure patient and staff safety, and ensuring high-quality image acquisition, because COVID radiographic findings can be subtle." https://www.jacr.org/article/S1546-1440(21)0…	1 (NN - generate audio)				1 (neural network) ("Once written translations were completed, audio instructions were synthesized using a neural text-to-speech program, capable of creating high-quality human-like audio files using synthetic voices" https://www.jacr.org/article/S1546-1440(21)00032-6/fulltext (Cites https://link.springer.com/chapter/10.1007/978-3-030-58323-1_34 which describes use of neural networks including CN…																		Written text instructions ("Once written translations were completed, audio instructions were synthesized using a neural text-to-speech program, capable of creating high-quality human-like audio files using synthetic voices" https://www.jacr.org/article/S1546-1440(21)00032-6/fulltext)	0		0		2020-04-30	U.S.	U.S.	"RadTranslate was piloted at a predominantly Latino, Spanish-speaking community health center affiliated with a 999-bed quaternary academic medical center. The health center was part of an RIC and included a single radiography suite, with a standardized immediate on-site CXR referral workflow after provider evaluation. Pilot implementation was restricted to instructions for CXR." "RadTranslate wa…	"RadTranslate was piloted at a predominantly Latino, Spanish-speaking community health center affiliated with a 999-bed quaternary academic medical center. The health center was part of an RIC and included a single radiography suite, with a standardized immediate on-site CXR referral workflow after provider evaluation. Pilot implementation was restricted to instructions for CXR." "RadTranslate wa…
Rhode Island COVID-19 Assessment Tool	Diagnostic Robotics	Symptom checker			COVID-19 likelihood; Recommendations for further care																1	AI-based assessment of condition likelihood or severity ("Predictive analytics models")													1			1					1		2020-04-22	U.S.	U.S.	4/22/2020 government press release: "Self-checker tool: Today, the state launched the Rhode Island COVID-19 Self-Checker: a web-based, mobile friendly tool that will help Rhode Islanders make decisions about seeking appropriate medical care and testing." https://www.ri.gov/press/view/38193	No info available
Sickbay Platform Virtual ICU	Medical Informatics	Patient deterioration		("Houston Methodist Hospital in Texas is using high-resolution cameras, devices connected to the hospital's secure internet and machine-learning algorithms to create a so-called clinical command center, with the goal of providing remote care for patients in intensive care units, including Covid-19 patients. The command center was launched in March as Covid-19 cases increased. "In a virtual ICU se…	Clinical deterioration ("The data is fed into Medical Informatics Corp.'s Sickbay patient-monitoring and analytics platform. Machine-learning algorithms analyze the data to determine the status of ICU patients. If the algorithm identifies a patient that needs to be watched more carefully, the section of the command center computer screen associated with that person turns red." https://www.wsj.com…					1 ("Houston Methodist Hospital in Texas is using high-resolution cameras, devices connected to the hospital's secure internet and machine-learning algorithms to create a so-called clinical command center, with the goal of providing remote care for patients in intensive care units, including Covid-19 patients. The command center was launched in March as Covid-19 cases increased. "In a virtual ICU …	1 ("Houston Methodist Hospital in Texas is using high-resolution cameras, devices connected to the hospital's secure internet and machine-learning algorithms to create a so-called clinical command center, with the goal of providing remote care for patients in intensive care units, including Covid-19 patients. The command center was launched in March as Covid-19 cases increased. "In a virtual ICU …	1 ("Houston Methodist Hospital in Texas is using high-resolution cameras, devices connected to the hospital's secure internet and machine-learning algorithms to create a so-called clinical command center, with the goal of providing remote care for patients in intensive care units, including Covid-19 patients. The command center was launched in March as Covid-19 cases increased. "In a virtual ICU …	1 ("Houston Methodist Hospital in Texas is using high-resolution cameras, devices connected to the hospital's secure internet and machine-learning algorithms to create a so-called clinical command center, with the goal of providing remote care for patients in intensive care units, including Covid-19 patients. The command center was launched in March as Covid-19 cases increased. "In a virtual ICU …			1 ("Houston Methodist Hospital in Texas is using high-resolution cameras, devices connected to the hospital's secure internet and machine-learning algorithms to create a so-called clinical command center, with the goal of providing remote care for patients in intensive care units, including Covid-19 patients. The command center was launched in March as Covid-19 cases increased. "In a virtual ICU …	1 ("Houston Methodist Hospital in Texas is using high-resolution cameras, devices connected to the hospital's secure internet and machine-learning algorithms to create a so-called clinical command center, with the goal of providing remote care for patients in intensive care units, including Covid-19 patients. The command center was launched in March as Covid-19 cases increased. "In a virtual ICU …			1		("This is what the Sickbay clinical platform, MIC’s scalable, FDA-cleared Real Time Clinical Surveillance-as-a-Service (RTCS) Solution does: it integrates medical device data, unlocks it for flexible virtual care across all service lines, and uses AI (both supervised and unsupervised) to deliver insights to clinicians." https://venturebeat.com/2021/11/12/ai-tool-offers-cure-for-scattered-medical-…										1 ("Information from ventilators, electrocardiogram machines and oxygen pumps is combined with data from each patient's electronic medical record and vital signs. The data is fed into Medical Informatics Corp.'s Sickbay patient-monitoring and analytics platform. Machine-learning algorithms analyze the data to determine the status of ICU patients." https://www.wsj.com/articles/hospitals-deploy-tec…			1 ("Information from ventilators, electrocardiogram machines and oxygen pumps is combined with data from each patient's electronic medical record and vital signs. The data is fed into Medical Informatics Corp.'s Sickbay patient-monitoring and analytics platform. Machine-learning algorithms analyze the data to determine the status of ICU patients." https://www.wsj.com/articles/hospitals-deploy-tec…						0		0	1 ("For several years, Houston Methodist had been planning to spin up a virtual intensive care unit to provide support for community hospitals and widen access to care." "The team used Caregility for their cameras and Medical Informatics Corp.'s Sickbay platform for their artificial intelligence tools. Their intensivists were employed through Equum Medical. In February 2020, the team hung the fin…	2020-03-31	U.S.	U.S.	May 7, 2020 article: "The command center was launched in March as Covid-19 cases increased." "The technology is helping medical staff monitor about 120 patient beds, said Ms. Schwartz." https://venturebeat.com/2021/11/12/ai-tool-offers-cure-for-scattered-medical-data/	(January 7, 2022 article: "The team used Caregility for their cameras and Medical Informatics Corp.'s Sickbay platform for their artificial intelligence tools. Their intensivists were employed through Equum Medical. In February 2020, the team hung the final camera on the main campus. "Our first COVID-19 patient arrived in March," she said. The team hit the gas pedal, said Schwartz, who is schedul…
SpiroNose	Breathomix	Infection likelihood	Breath diagnostic test	("The SpiroNose® (generic name: “eNose”) linked to the online BreathBase platform analyzes the mixture of volatile organic compounds (VOCs) in exhaled breath in real-time based on advanced signal processing and an extensive online reference database, infused with AI." https://www.breathomix.com/)	Likelihood of COVID-19 infection		1						1 ("BreathBase allows for real-time and online analysis of the SpiroNose sensor data and provides immediate feedback at the point-of-care. This powerful combination offers the complete breath analysis workflow within 1 minute – From high-quality breath measurements to the generation and validation of diagnostic models and composite biomarkers using AI." https://www.breathomix.com/2020/06/10/breat…	1 ("The approach promises to be faster and less unpleasant than a nose or throat swab, and cheaper." https://www.science.org/content/article/forget-throat-swabs-dutch-company-claims-its-breathalyzer-can-help-sniff-out-covid-19)					1 (linear discriminant analysis)			1 (supervised) (linear discriminant analysis) ("The variables that discriminated (p<0·05) between individuals with and without SARS-CoV-2 were used as input for linear discriminant analysis in the training set to calculate a discriminant function that best distinguished between the groups. https://www.medrxiv.org/content/10.1101/2021.02.14.21251712v1.full-text)									1 ("The SpiroNose® (generic name: “eNose”) linked to the online BreathBase platform analyzes the mixture of volatile organic compounds (VOCs) in exhaled breath in real-time based on advanced signal processing and an extensive online reference database, infused with AI." https://www.breathomix.com/)										0				2021-02-28	Netherlands	Other: HIC	May 17, 2021 article: "People seeking to get tested for COVID-19 by Amsterdam's Public Health Service (GGD) in February were pioneers: They were the first in the world to be tested using a "breathalyzer" that can sniff out the disease based on a mix of chemical components exhaled by the patient. The approach promises to be faster and less unpleasant than a nose or throat swab, and cheaper. But so…	"In the meantime, a large commercial testing provider in the Netherlands, Lead Healthcare, has teamed up with Breathomix. It carried out a pilot screening at a port company in Rotterdam and is also using SpiroNose to screen workers preparing Eurovision. During the festival itself, it may test as many as 3500 employees per day. By now, Lead Healthcare has carried out more than 30,000 tests; de Vri…
Symptoma Digital Health Assistant	Symptoma	Symptom checker			COVID-19 likelihood																1	NLP for user input free text; AI-based assessment of condition likelihood or severity ; NLP for online text mining for disease information (The app provides users with excerpts from academic, government, and media sources. The developers state that "as Symptoma is constantly mining the newest literature, it keeps up-to-date with the latest knowledge and alters its predictions accordingly, e.g. re…			1 (The developers state that "as Symptoma is constantly mining the newest literature, it keeps up-to-date with the latest knowledge and alters its predictions accordingly, e.g. reports of anosmia in COVID-19 patients followed the initial pandemic response.” (https://doi.org/10.1038/s41598-020-75912-x))										1			1	1				1		2020-03-31	Not specified	Not specified	("When the pandemic struck, Symptoma became a key player in the global fight against coronavirus. A Covid-19 risk assessment was added to the website and a test run in March 2020 proved to have a diagnostic accuracy rating of over 96%. The tool’s exceptional reliability rate was especially important as coronavirus presented a diverse range of symptoms." https://ec.europa.eu/info/strategy/recovery…	("In Fig. 3, we show both metrics for Germany, Greece and the United Kingdom for the period 2020-04-11 to 2020-08-28. These are three of our top four countries by largest absolute userbases, with over 100,000 online tests with either high or medium risk for COVID-19 taken by each across the displayed period. Only the United States exceeds these national userbases" https://www.nature.com/articles/…
T-Detect COVID Test	Adaptive Biotechnologies	Other	Immune response test - COVID-19 T-Cells	("A T-Detect™ COVID result can help you: • Identify individuals with an adaptive T cell immune response to SARS-CoV-2, indicating recent or prior infection with SARS-CoV-2. • Understand and address your patient’s ongoing health issues. • Determine appropriate follow-up care, especially if your patient has underlying health problems.") https://adaptivebiotech.showpad.com/share/2NzE4lnh7LIicgCjifKA…	Likelihood of T-cell presence	1 ("Conclusion: T-Detect COVID is a novel T-cell immunosequencing assay demonstrating high clinical performance for identification of recent or prior SARS-CoV-2 infection from blood samples, with implications for clinical management, risk stratification, surveillance, and understanding protective immunity and long-term sequelae." https://academic.oup.com/cid/advance-article/doi/10.1093/cid/ciac35…					1 ("A T-Detect™ COVID result can help you: • Identify individuals with an adaptive T cell immune response to SARS-CoV-2, indicating recent or prior infection with SARS-CoV-2. • Understand and address your patient’s ongoing health issues. • Determine appropriate follow-up care, especially if your patient has underlying health problems.") https://adaptivebiotech.showpad.com/share/2NzE4lnh7LIicgCjif…								1 (logit)			1 (logistic regression) ("Briefly, 1-tailed Fisher’s exact tests were performed on all unique TCR sequences to identify sequences exclusive to, or greatly enriched in, SARS-CoV-2 PCR–positive samples (n=784) versus negative controls (n=2447). These public sequences served as the basis for using a machine-learning algorithm to train a classifier capable of identifying patients with an immune respo…							1 ("A statistical classifier for identifying prior SARS-CoV-2 infection was trained using >4000 SARS-CoV-2–associated TCRβ sequences identified by comparing 784 cases and 2447 controls from 5 independent cohorts. The T-DetectTM COVID assay applies this classifier to TCR repertoires sequenced from blood samples to yield a binary assessment of past infection." https://academic.oup.com/cid/advance-a…												0		0					No information on when deployed	We found only limited information on extent of use. ("Is T-Detect COVID available outside the United States? T-Detect COVID is only available in the United States (not including United States Territories). ("T-Detect COVID is available to be prescribed by healthcare professionals in all 50 states. It is not available in United States Territories." "For T-Detect COVID, you can order the test onlin…
AI Medical Innovation System	Tencent	Lung evaluation	CT	("Tencent AMIS optimizes the image recognition model for the COVID-19 virus. The AI technology provides segmentation with unmatched precision in the lesion area, performs quantitative analysis, and helps doctors accurately assess the severity and development of in the coronavirus disease for the patients." https://www.tencent.com/en-us/articles/2200960.html)	Other COVID-19-related lung abnormalities		1 ("This AI-powered diagnosis solution can complete AI pattern recognition as fast as two seconds after each CT scan and generate diagnosis reference within one minute." https://www.tencent.com/en-us/articles/2200960.html)				1 ("As the next step, Tencent AMIS will provide case follow-up so that doctors can cross-reference patient’s conditions and evaluate effectiveness of the medical treatment." https://www.tencent.com/en-us/articles/2200960.html)		1 ("A chest CT scan typically generates around 300 images, which takes doctors five to fifteen minutes to examine with naked eyes; but Tencent AMIS AI imaging and diagnosis platform can provide doctors with diagnostic reference in just one minute" https://www.tencent.com/en-us/articles/2200960.html)			1 ("This handy equipment can also be used outside hospital or radiology department, avoiding cross-infection among patients." https://www.tencent.com/en-us/articles/2200960.html)					1	(inferred as deep learning given focus on image segmentation and various quantification estimates from CT images)					1 ("Tencent AI Medical Innovation System (Tencent AIMIS)’s AI-powered CT equipment" https://www.tencent.com/en-us/articles/2200960.html) ("A chest CT scan typically generates around 300 images, which takes doctors five to fifteen minutes to examine with naked eyes; but Tencent AMIS AI imaging and diagnosis platform can provide doctors with diagnostic reference in just one minute" https://www.tenc…														0		0		2020-03-27	China	China	March 27, 2020 article states that it is being used in 3 hospitals in China (table 1, row 11) https://www.itnonline.com/article/artificial-intelligence-assisted-radiology-technologies-aid-covid-19-fight-china)	(March 27, 2020 article states that it is being used in 3 hospitals in China (table 1, row 11) https://www.itnonline.com/article/artificial-intelligence-assisted-radiology-technologies-aid-covid-19-fight-china) We found no further information on more recent use of this application.
Pneumonia Detection Algorithm	Albert Hsaio at UCSD School of Medicine	Lung evaluation	X-Ray	("The new capability got its start several months ago when Albert Hsiao, MD, PhD, associate professor of radiology at University of California San Diego School of Medicine and radiologist at UC San Diego Health, and his team developed a machine learning algorithm that allows radiologists to use AI to enhance their own abilities to spot pneumonia on chest X-rays." https://health.ucsd.edu/news/rele…	Pneumonia		1 ("In one case, a patient in the Emergency Department who did not have any symptoms of COVID-19 underwent a chest X-ray for other reasons. Yet the AI readout of the X-ray indicated signs of early pneumonia, which was later confirmed by a radiologist. As a result, the patient was tested for COVID-19 and found to be positive for the illness. “We would not have had reason to treat that patient as a…			1 ("To quickly detect pneumonia — and therefore better distinguish between COVID-19 patients likely to need more supportive care in the hospital and those who could be followed closely at home — UC San Diego Health radiologists and other physicians are now using artificial intelligence (AI) to augment lung imaging analysis in a clinical research study enabled by Amazon Web Services (AWS). The new…	1 ("To quickly detect pneumonia — and therefore better distinguish between COVID-19 patients likely to need more supportive care in the hospital and those who could be followed closely at home — UC San Diego Health radiologists and other physicians are now using artificial intelligence (AI) to augment lung imaging analysis in a clinical research study enabled by Amazon Web Services (AWS)." https:…		1 ("quickly") ("To quickly detect pneumonia — and therefore better distinguish between COVID-19 patients likely to need more supportive care in the hospital and those who could be followed closely at home — UC San Diego Health radiologists and other physicians are now using artificial intelligence (AI) to augment lung imaging analysis in a clinical research study enabled by Amazon Web Services (A…					1 (NN - imaging)				1 ("deep learning". "U-net CNN") (example of an interpretable AI implementation using deep learning) (application takes "a “semantic segmentation” deep learning approach to highlight the potential foci of pneumonia on frontal chest radiographs" instead of a "binary classification" approach... "we trained a U-net convolutional neural network (CNN) to predict pixel-wise probability maps for pneumon…	Image overlays ("the algorithm overlays X-rays with color-coded maps that indicate pneumonia probability" (https://health.ucsd.edu/news/releases/Pages/2020-04-07-artificial-intelligence-enables-rapid-covid-19-lung-imaging-analysis.aspx) "In contrast to common whole-image classification approaches, our method explicitly learns pixel-level likelihoods of pneumonia across the lung parenchyma. This p…	For labeling validation data		1 ("The new capability got its start several months ago when Albert Hsiao, MD, PhD, associate professor of radiology at University of California San Diego School of Medicine and radiologist at UC San Diego Health, and his team developed a machine learning algorithm that allows radiologists to use AI to enhance their own abilities to spot pneumonia on chest X-rays." https://health.ucsd.edu/news/re…															0		0		2020-03-25	U.S.	U.S.	"A federal declaration of emergency occurred March 13, 2020, and the tool was urgently deployed on March 25." (https://onlinelibrary.wiley.com/doi/10.1002/emp2.12297)	"This prospective survey study was performed at 2 large, urban academic health centers with 70,000 estimated annual ED visits in Southern California (UC San Diego Health)" "A federal declaration of emergency occurred March 13, 2020, and the tool was urgently deployed on March 25. Surveys were conducted during a 1-month period surrounding the projected COVID-19 surge locally (April 8–May 9)." "Of …
uVision / uCT 528	United Imaging	Other	Assist image acquisition - Position imaging device and subject for image acquisition	("Our hospital has used uVision (version uCT 528, Shanghai United Imaging Health-care) with favorable results. High-definition monitoring begins when the patient enters the CT examination room. Using voice prompts, the radiographer instructs the patient to lie on the table and put their hands over their head. Then, the uVision technology can intelligently recognize the patient's face and body sur…	Location of anatomical landmarks		0			0	0		1 (can scan "more than 300 patients daily" for "efficient hospital operations") ("With scanning workflow fully empowered by AI technology, United Imaging CT systems enable automatic patient positioning and scanning from the operation room... Also, the ability to scan more than 300 patients daily provides a robust foundation for smooth and efficient hospital operations." https://www.itnonline.com/…			1 ("With scanning workflow fully empowered by AI technology, United Imaging CT systems enable automatic patient positioning and scanning from the operation room. Because technologists don't have to go into the scan room, this feature can help prevent cross infection between technologists and patients. Also, the ability to scan more than 300 patients daily provides a robust foundation for smooth a…					1	(unspecified facial recognition and computer vision-based identification of chest for scanner positioning)																		Unspecified camera, added to CT scanner equipment	1 (Pre-pandemic brochure (copyright 2018) describes automated patient positioning capability as part of uCT 528 CT scanner https://promedstore-imaging.com/wp-content/uploads/2020/12/uCT-528-Brochure.pdf)	0			2020-02-25	China	China	The developer's cloud-based remote diagnosis service reportedly had diagnosed over 4,300 COVID-19 cases from CT scans by February 25, 2020 (https://www.prnewswire.com/news-releases/united-imagings-emergency-radiology-departments-support-mobile-cabin-hospitals-facilitate-5g-remote-diagnosis-301010528.html) though it is unclear how many of these were assisted by the uVision application.	Application was installed in Wuhan field hospitals on February 1, 2020 to assist in CT scanning of suspected COVID-19 patients (https://www.itnonline.com/content/united-imaging-sends-out-more-100-ct-scanners-and-x-ray-machines-aid-diagnosis-coronavirus). "The Emergency RD [with uVision] at the MCH located in Wuhan International Conference & Exhibition Center was the first put into service, with n…
VA COVID-19 mortality predictions	U.S. Veterans Administration (VA)	Disease severity	Inform treatment	("a tool that uses artificial intelligence to calculate the risk of a COVID-19 patient dying within 120 days of diagnosis. The hope is that clinicians can use those predictions to improve the treatment of their patients." https://www.research.va.gov/currents/0621-New-VA-tool-uses-artificial-intelligence-to-predict-COVID-19-patient-mortality.cfm) ("To develop an ML algo- rithm capable of predictin…	30 or 120 day (reported differently in different documents) mortality risk following COVID-19 diagnosis ("a tool that uses artificial intelligence to calculate the risk of a COVID-19 patient dying within 120 days of diagnosis. The hope is that clinicians can use those predictions to improve the treatment of their patients." "Strebel’s tool creates a report that provides AI-generated 120-day morta…						1 ("a tool that uses artificial intelligence to calculate the risk of a COVID-19 patient dying within 120 days of diagnosis. The hope is that clinicians can use those predictions to improve the treatment of their patients." https://www.research.va.gov/currents/0621-New-VA-tool-uses-artificial-intelligence-to-predict-COVID-19-patient-mortality.cfm)							1 (tree - gradient boosted)				1 (XGBoost) ("Of all the models analysed, the XGBoost decision tree ensemble using sparse datasets performed best." "This [dashboard] view provides explains how the model arrived at its concluded risk score to clinicians. The table displays each dependent variable input used by the XGBoost model to derive the individual’s risk score." https://informatics.bmj.com/content/28/1/e100312)	Shapley Additive Explanations ("One of the most useful features of our dashboard is that providers do not have to take the risk scores at face value. They can search for a view that presents model inputs, variable weights, as well as a list of missing inputs. If they are want to learn more about a patient, they can order labs and/or obtain vital signs from the missing values list to obtain more a…						1 ("To develop an ML algo- rithm capable of predicting mortality within a 30-day window of infection, we analyse patient data from the EHR in the VA Corporate Data Warehouse (CDW). Specifically, we analyse data consisting of of patient demo- graphics, International Classification of Diseases (ICD) Diagnosis codes, blood work and vital signs of patients infected with SARS CoV-2. Our training sampl…			1 ("To develop an ML algo- rithm capable of predicting mortality within a 30-day window of infection, we analyse patient data from the EHR in the VA Corporate Data Warehouse (CDW). Specifically, we analyse data consisting of of patient demo- graphics, International Classification of Diseases (ICD) Diagnosis codes, blood work and vital signs of patients infected with SARS CoV-2. Our training sampl…			1 ("To develop an ML algo- rithm capable of predicting mortality within a 30-day window of infection, we analyse patient data from the EHR in the VA Corporate Data Warehouse (CDW). Specifically, we analyse data consisting of of patient demo- graphics, International Classification of Diseases (ICD) Diagnosis codes, blood work and vital signs of patients infected with SARS CoV-2. Our training sampl…						0				2021-06-28	U.S.	U.S.	June 28, 2021 article states: "The tool is being piloted at 13 VA medical centers." "The custom dashboard that houses Strebel’s COVID-19 prognostic tool is part of the AI Center for Translation at the DC VA, which was established last year as VA’s first such endeavor. Pilot programs in artificial intelligence are carried out at an AI Center for Translation. All 13 VA sites piloting the tool have …	June 28, 2021 article states: "The tool is being piloted at 13 VA medical centers." "The custom dashboard that houses Strebel’s COVID-19 prognostic tool is part of the AI Center for Translation at the DC VA, which was established last year as VA’s first such endeavor. Pilot programs in artificial intelligence are carried out at an AI Center for Translation. All 13 VA sites piloting the tool have …
ViruScore	Neura	Infection likelihood	Optimize pooled testing	(" Neura’s ViruScore brings behavioral intelligence to the forefront of predictive pool testing. ViruScore™ synthesizes epidemiological and behavior data fusing these insights with machine learning technology to dramatically impact the ability to test populations based on their virus risk scores. Increasing testing capacity while saving time and money. " https://www.theneura.com/case-studies/viru…	Likelihood of test sample to be COVID-19 positive. "For the smart pooled testing, Neura’s AI analyzes the anonymized data for new samples and assigns a risk score reflecting the probability that it will be positive or negative. A risk score of zero means a sample is highly likely to be negative, whereas a sample with a risk score of 100 is highly likely to be positive, Hammer explains. " https://…				1 ("The risk scores help labs understand which samples should undergo individual testing rather than pooled testing. And that keeps the pooled testing efficient even in circumstances when the positivity rate among the incoming samples may be relatively high. " https://undark.org/2021/04/27/covid-pooled-testing-gets-smarter/)												1	("Neura uses an AI technique called machine learning to train a model on large amounts of behavioral and epidemiological data related to Covid-19 so that it can then automatically identify hidden patterns. The data analyzed by Neura’s AI includes dozens of indicators relevant to Covid-19, such as recent travel from communities with high levels of Covid-19 and adherence to social distancing guidel…															1 ("The data analyzed by Neura’s AI includes dozens of indicators relevant to Covid-19, such as recent travel from communities with high levels of Covid-19 and adherence to social distancing guidelines. The data, provided by Israel’s universal healthcare system, are anonymized. " "The model was first created in March 2020 “and has been updating since then,” says Amit Hammer, Neura’s CEO. “And thi…				0		0		2020-08-06	Israel	Other: HIC	Company press release announces deployment of application ("TEL AVIV, Israel, Aug. 6, 2020 /PRNewswire/ -- Neura, the leader in AI-powered behavioral intelligence providing real-world insights for health organizations, governments, and consumer brands today announced the adoption of ViruScore™ COVID-19 predictive testing solution. Neura's Human Behavioral Intelligence Platform is the first-ever A…	("Neura's Human Behavioral Intelligence Platform is the first-ever AI-based approach to be utilized in the field, with HY Laboratories, the main provider of COVID-19 tests solutions in Israel, and one of the world's top 5 HMOs using it to grade testing samples to enable more efficient test pooling." https://www.prnewswire.com/news-releases/neura-deploys-viruscore-first-ever-covid-19-predictive-te…
AI-assisted CT imaging analysis for COVID-19 screening	Wang et. al.	Lung evaluation	CT	("an AI system that automatically analyzes CT images and provides the probability of infection to rapidly detect COVID-19 pneumonia." "Our model was a combination of a segmentation model and a classification model. Specifically, we used the segmentation model to obtain the lung lesion regions, and then the classification model to determine whether it was COVID-19-like for each lesion region. " ht…	Pneumonia; Other COVID-19-related lung abnormalities		1 ("an AI system that automatically analyzes CT images and provides the probability of infection to rapidly detect COVID-19 pneumonia." https://www.ncbi.nlm.nih.gov/pmc/articles/PMC7654325/)											1 (NN - imaging)				1 ("U-Net") ("The latest segmentation model was trained on 732 cases (704 contained inflammation or tumors). The 3D U-Net++ model obtained the highest Dice coefficient of 0.754, and Table 3 showed the detailed segmentation model performance." https://www.ncbi.nlm.nih.gov/pmc/articles/PMC7654325/)					1 ("an AI system that automatically analyzes CT images and provides the probability of infection to rapidly detect COVID-19 pneumonia." https://www.ncbi.nlm.nih.gov/pmc/articles/PMC7654325/)														0		0		2020-02-27	China	China	February 7, 2020 + 7 + 13 days = February 27, 2020 was date of reported deployment to 16 hospitals... "Based on this methodology, we were able to produce the first usable model in 7 days after we received the first batch of data, and conducted additional four iterations in the model in the next 13 days while deploying it in 16 hospitals. The model was performing more than 1300 screenings per day …	"Based on this methodology, we were able to produce the first usable model in 7 days after we received the first batch of data, and conducted additional four iterations in the model in the next 13 days while deploying it in 16 hospitals. The model was performing more than 1300 screenings per day at the time of writing." [time of writing is not specified in document]. According to Table 7, first b…
Intelligence Evaluation System of Chest CT for COVID-19	Yitu Tech	Lung evaluation	CT	("a model that accurately detects pneumonia in COVID-19 suspects" https://www.ncbi.nlm.nih.gov/pmc/articles/PMC8775598/)	Pneumonia		1 ("Su told Synced that from January 28 to February 13 the YITU AI diagnosis model was applied in 659 cases at SPHCC, where the system’s coronavirus detection sensitivity reached 97.3 percent and its diagnosis specificity reached 99 percent. By February 5th, the AI diagnostic system was deployed in four Hubei province hospitals struggling with ongoing doctor and supply shortages, including Renmin…				1 ("Su told Synced that from January 28 to February 13 the YITU AI diagnosis model was applied in 659 cases at SPHCC, where the system’s coronavirus detection sensitivity reached 97.3 percent and its diagnosis specificity reached 99 percent. By February 5th, the AI diagnostic system was deployed in four Hubei province hospitals struggling with ongoing doctor and supply shortages, including Renmin…	1 ("Su told Synced that from January 28 to February 13 the YITU AI diagnosis model was applied in 659 cases at SPHCC, where the system’s coronavirus detection sensitivity reached 97.3 percent and its diagnosis specificity reached 99 percent. By February 5th, the AI diagnostic system was deployed in four Hubei province hospitals struggling with ongoing doctor and supply shortages, including Renmin…						1 (NN - imaging)				1 (CNN) ("the Quantitative Evaluation System of CT for COVID-19 (YT-CT-Lung, YITU Healthcare Technology Co., Ltd., China) was employed as the CT image quantization and analysis tool under supervision of two board-certified radiologists with more than 10 years of experience. The system combined a fully convolutional network with adaptive thresholding and morphological operations for segmentation o…	Image overlays ("COVID-19 pneumonia lesions detected by the AI system and visualized as pseudo colors" https://www.thno.org/v10p5613.htm)				1														0		0		2020-01-28	China	China	"March 31, 2020 — The Intelligent Evaluation System of chest computed tomography (CT) for COVID-19, developed by YITU under the guidance of Shanghai Public Health Clinical, was officially launched and was put into the first-line battle against COVID-19 pandemic on Jan. 28." https://www.yitutech.com/en/news/yitu-launches-ai-powered-intelligent-evaluation-system-chest-ct-covid-19	(March 31 2020 online article reports: "YITU's Intelligent Evaluation System of Chest CT for COVID-19 has been adopted across 25 provinces and municipal autonomous prefectures in 100 medical institutions and served over 100,000 person-times in China by far." from https://www.itnonline.com/content/yitu-launches%C2%A0ai-powered-intelligent-evaluation-system-chest-ct-covid-19) (February 27, 2020 art…
Zebra-Med AI COVID-19 solution	Zebra Medical Vision / Nanox	Lung evaluation	CT	("The AI solution for COVID-19 leverages Zebra-Med’s GGO (Ground-Glass Opacities) patented algorithm, which is a dominant imaging feature of COVID-19 pneumonia and modified it to include consolidations and provide an automated indication and quantification of suspected COVID-19 findings on standard chest CTs, both contrast and non-contrast, by measuring the percentage of affected lung-burden volu…	Pneumonia		1 ("Zebra-Med’s solution, based on a machine learning algorithm that analyzes computed tomography (CT) scans, could help relieve the burden on health systems globally, through earlier diagnoses and more effective triage." "Zebra-Med’s software offers a faster alternative for detection of COVID-19 when PCR testing is unavailable or delayed, monitoring patients with COVID-19, as decision support fo…			1 ("Zebra-Med’s solution, based on a machine learning algorithm that analyzes computed tomography (CT) scans, could help relieve the burden on health systems globally, through earlier diagnoses and more effective triage." "Zebra-Med’s software offers a faster alternative for detection of COVID-19 when PCR testing is unavailable or delayed, monitoring patients with COVID-19, as decision support fo…	1 ("Zebra-Med’s software offers a faster alternative for detection of COVID-19 when PCR testing is unavailable or delayed, monitoring patients with COVID-19, as decision support for the allocation of ER, ICU resources and quantifies the disease burden and its progression." https://www.bloomberg.com/press-releases/2020-06-01/apollo-hospitals-group-integrates-zebra-medical-vision-s-ai-for-covid-19-…	1 ("Zebra-Med’s solution, based on a machine learning algorithm that analyzes computed tomography (CT) scans, could help relieve the burden on health systems globally, through earlier diagnoses and more effective triage." "Zebra-Med’s software offers a faster alternative for detection of COVID-19 when PCR testing is unavailable or delayed, monitoring patients with COVID-19, as decision support fo…	1 ("faster") ("While laboratory testing has served as the first line of diagnostics during the coronavirus crisis, these tests have limited accuracy and do not indicate the state of disease progression. Zebra-Med’s software offers a faster alternative for detection of COVID-19 when PCR testing is unavailable or delayed" https://www.bloomberg.com/press-releases/2020-06-01/apollo-hospitals-group-in…		1 ("While laboratory testing has served as the first line of diagnostics during the coronavirus crisis, these tests have limited accuracy and do not indicate the state of disease progression. Zebra-Med’s software offers a faster alternative for detection of COVID-19 when PCR testing is unavailable or delayed" https://www.bloomberg.com/press-releases/2020-06-01/apollo-hospitals-group-integrates-ze…	1 ("While laboratory testing has served as the first line of diagnostics during the coronavirus crisis, these tests have limited accuracy and do not indicate the state of disease progression. Zebra-Med’s software offers a faster alternative for detection of COVID-19 when PCR testing is unavailable or delayed" https://www.bloomberg.com/press-releases/2020-06-01/apollo-hospitals-group-integrates-ze…		1 (NN - imaging)				1 ("deep lung segmentation model") ("Given a 3D chest CT scan, we first preprocess it and extract the 3D lung region based on a deep lung segmentation model" https://www.coronatech.org.il/post/zebra-med-ai-solution-for-covid-19-faster-accurate-way-to-manage-the-covid-19-crisis)					1 ("The AI solution for COVID-19 leverages Zebra-Med’s GGO (Ground-Glass Opacities) patented algorithm, which is a dominant imaging feature of COVID-19 pneumonia and modified it to include consolidations and provide an automated indication and quantification of suspected COVID-19 findings on standard chest CTs, both contrast and non-contrast, by measuring the percentage of affected lung-burden vo…														0		1 ("“Zebra-Med researchers and engineers used clinical data from a vast amount of medical images to train the AI model of the COVID-19 solution,” says Ohad Arazi, CEO of Zebra-Med. “Our partnership with Apollo Hospitals allows us to leverage a patented algorithm we had developed in the past for imaging features of COVID-19 pneumonia in order to help Apollo’s staff to track the progression of the …		2020-07-22	India	Other: LMIC	Online article with last update date of July 22, 2020 states: "All 71 Apollo hospitals [in India] send their chest CT scans to Radiology International’s dedicated COVID Reporting Center, where Zebra’s cloud-based provides an analysis of the lung-burden volume. Zebra-Med’s software offers key insights into disease severity and enables doctors to evaluate patients. These days, Zebra is installing i…	June 1, 2020 press release describes use by the Apollo health system in India which had deployed the application prior to the pandemic and had begun (exact date not provided) using for screening patients for COVID-19-related pneumonia (https://www.bloomberg.com/press-releases/2020-06-01/apollo-hospitals-group-integrates-zebra-medical-vision-s-ai-for-covid-19-detection-and-disease-progression-trac…
[truncated: 15 more columns]
