# Supplementary material for: Artificial intelligence applications used in the clinical response to COVID-19: A scoping review
Source: PLOS Digit Health. 2022 Oct 17;1(10):e0000132. doi: 10.1371/journal.pdig.0000132 (PMC9931281; doi:10.1371/journal.pdig.0000132)
Supplement: S2 Table — (XLSX) [file pdig.0000132.s003.xlsx]

## Sheet: Evaluation studies
Study name	Study URL	Application Name	Application Developer	App Relation to Evaluation - Notes and Verbatim Text	Application category	Author affiliated with developers?	Author affiliated with developers - notes and verbatim text	Publication type - short	Study type	If 'Other'... Study Endpoint(s)	Study type - verbatim text	Conclusion (Support / Neutral / Oppose use)	Conclusion - verbatim text
Ali-M3 datasheet	https://www.ncbi.nlm.nih.gov/pmc/articles/PMC8568139/bin/pone.0258760.s007.pdf	CT Image Analytics for COVID-19 / Ali-M3	Alibaba DAMO Academy	The Ali-M3 datasheet evaluation study document is provided in the supplemental materials of https://www.ncbi.nlm.nih.gov/pmc/articles/PMC8568139/ [Ikenoue et. al. 2021] and is referred to as "The datasheet of Ali-M3." It is later stated "Ali-M3 was developed by Alibaba Damo Technology Co., Ltd. During this time, Ali-M3 did not have a name. The name Ali-M3 was provided in the process of approval. …	Lung evaluation	1	"The Ali-M3 datasheet was provided by Alibaba Damo Technology Co., Ltd." [Stated in https://www.ncbi.nlm.nih.gov/pmc/articles/PMC8568139/ [Ikenoue et. al. 2021] which provides The Ali-M3 datasheet evaluation study document in its supplemental materials]	Grey literature	Internal validation		"Dataset. All the chest CT volumes randomly split with a ratio of 80:20 into a training set and testing set at the patient level."	Support	"In this study, we design and evaluate a COVID-19 AI assisted analysis solution based on chest CT imaging. And the testing result demonstrates that this solution achieves high sensitivity and specificity in COVID-19 diagnosis and output the infected lung lesion at the same time."
Ikenoue et. al. 2021	https://www.ncbi.nlm.nih.gov/pmc/articles/PMC8568139/	CT Image Analytics for COVID-19 / Ali-M3	Alibaba DAMO Academy	"Therefore, under a special expedited review in Japan, Ali-M3 has been approved by the Japanese Pharmaceuticals and Medical Devices Agency (PMDA) and licensed for use as a diagnostic tool in actual practice." [This is the version of the application that was approved for use in Japan]	Lung evaluation	0	"Competing Interests… The authors have no patents, products in development, or marketed products associated with this research to declare."	Peer-reviewed	External validation		Abstract: "Ali-M3, an artificial intelligence program, analyzes chest computed tomography (CT) and detects the likelihood of coronavirus disease (COVID-19) based on scores ranging from 0 to 1. However, Ali-M3 has not been externally validated. Our aim was to evaluate the accuracy of Ali-M3 for detecting COVID-19 and discuss its clinical value. We evaluated the external validity of Ali-M3 using se…	Support	Abstract: "As Ali-M3 showed sufficient sensitivity performance, despite a lower specificity performance, Ali-M3 could be useful in excluding a diagnosis of COVID-19." ; Discussion: "In this external validation study, our results indicated that Ali-M3 could be useful for the immediate triage of suspected COVID-19 patients with symptoms at a lower cut-off value. In particular, greater accuracy was …
Kataoka et. al. 2022	https://www.ncbi.nlm.nih.gov/pmc/articles/PMC8904977/	CT Image Analytics for COVID-19 / Ali-M3	Alibaba DAMO Academy	We are interested in this study as an evaluation of the Ali-M3 application, which is approved for clinical use in Japan. The A-blood model is built using Ali-M3 as a component, but it is not included in our review as we found no documentation of its use in clinical practice. "The A-blood model, a COVID-19 diagnostic model developed in this study, combines machine-learning and CT evaluation with b…	Lung evaluation	0	"All authors have completed the ICMJE unified disclosure form (available at https://atm.amegroups.com/article/view/10.21037/atm-21-5571/coif). Yuki Kataoka serves as an unpaid editorial board member of Annals of Translational Medicine from July 2020 to June 2022. Yuki Kataoka, Yuya Kimura, TI, YM, JM, JK, KT, HF, TH, AK, FH, SI, SF report that this study was partially supported by Kyoto Universit…	Peer-reviewed	External validation		"This was a retrospective cohort study conducted in 11 Japanese tertiary care facilities that provided treatment for patients with COVID-19." "The learning of Ali-M3 was halted before our evaluation..." "We used datasets for the external validation of Ali-M3." [Note Ali-M3 previous development on another dataset described in Ali-M3 datasheet (https://www.ncbi.nlm.nih.gov/pmc/articles/PMC8568139/b…	Neutral	Abstract: "The A-blood model, a COVID-19 diagnostic model developed in this study, combines machine-learning and CT evaluation with blood test data and performs better than the Ali-M3 framework existing for this purpose." ; Other Text: "the A-blood model—included only eight limited variables (the Ali-M3 confidence variable, in addition to seven variables pertaining to blood test results: white bl…
Un et. al. 2021	https://www.nature.com/articles/s41598-021-82771-7#additional-information	Biofourmis’ AI-Powered Remote Monitoring Platform / Biovitals Analytics Engine / Biovitals Index	Biofourmis	"The cloud based analytical system used, Biovitals Analytics Engine (Biofourmis, Boston, MA, USA), was a machine learning system developed as a disease-specific predictive management tool which received 510(k) clearance from the U.S. Food and Drug Administration as a medical device for ambulatory physiology monitoring29. One of its output, the Biovitals Index, was a machine learning-derived healt…	Patient deterioration	1	"HC, SW, XZ, MY, EW, SCC, MDM and RKS are employed by Biofourmis Singapore Pte. Ltd, which donated Everion wearable biosensors. SML, AC and RCFT are employed by Harmony Medical Inc., which donated Everion wearable biosensors." [Application developer is Biofourmis]	Peer-reviewed	Prospective validation		"Study design and participants. This observational study was conducted in the Department of Medicine, Queen Mary Hospital, The University of Hong Kong, Hong Kong. The study aimed to evaluate the feasibility of utilizing wearable biosensors and machine learning-based analysis of multivariate longitudinal physiology parameters in the management of COVID-19 patients. Patients hospitalized with PCR c…	Support	Abstract: "A machine learning-derived index reflecting overall health status, Biovitals Index (BI), was generated by autonomous analysis of physiology parameters, symptoms, and other medical data. Daily BI was linearly associated with respiratory tract viral load (p < 0.0001) and NEWS2 (r = 0.75, p < 0.001). BI was superior to NEWS2 in predicting clinical worsening events (sensitivity 94.1% and s…
Kapoor et. al. 2021	https://www.ncbi.nlm.nih.gov/pmc/articles/PMC8817815/ (note, figures in pubmed text are illegible, a pdf with legible figures can be found at: https://www.researchgate.net/profile/Atul-Kapur/publication/357713315_Use_of_Artificial_Intelligence_to_Triage_Patients_with_Flu-Like_Symptoms_Using_Imaging_in_Non-_COVID-19_Hospitals_during_COVID-19_Pandemic_An_Ongoing_8-Month_Experience/links/61dc3562323…	CAD4COVID / LungQ	Thirona / Delft	"All patients underwent plain radiographs of chest with computer-aided detection for COVID-19 (CAD4COVID) AI analysis."	Lung evaluation	0	"Conflicts of Interest. There are no conflicts of interest." [Authors are from radiology department in a facility in India that used application]	Peer-reviewed	Prospective validation		"Overall, 3,235 consecutive patients with flu-like presentation were evaluated over a period of 240 days. All patients underwent plain radiographs of chest with computer-aided detection for COVID-19 (CAD4COVID) AI analysis. Based on the threshold scores, they were divided into two groups: group A (score < 50) and group B (score > 50). Group A patients were discharged and put on routine symptomati…	Support	Abstract: "Combined use of chest radiographs and plain HRCT with AI-based analysis is useful and an accurate frontline tool to triage patients with acute flu-like symptoms in non-COVID-19 health care facilities. "
Murphy et. al. 2020	https://www.ncbi.nlm.nih.gov/pmc/articles/PMC7437494/	CAD4COVID / LungQ	Thirona / Delft	"An AI system (CAD4COVID-XRay) was trained on 24 678 chest radiographs, including 1540 used only for validation while training. The test set consisted of a set of continuously acquired chest radiographs (n = 454) obtained in patients suspected of having COVID-19 pneumonia between March 4 and April 6, 2020, at one center (223 patients with positive reverse transcription polymerase chain reaction […	Lung evaluation	1	"Some authors are employed by Thirona (R.H.H.M.P., A.M., J.M.) or a consultant to Thirona (B.v.G.), and the other authors had control of inclusion of all data and information in this study."	Peer-reviewed	External validation		"The external test set used to evaluate the AI system was from a hospital system different from that used to train and validate the AI system." "The test set was selected from chest radiographs from the Jeroen Bosch Hospital acquired from individuals suspected of having COVID-19 who presented to the emergency department with respiratory symptoms between March 4 and April 6, 2020."	Support	Abstract: "With RT-PCR test results as the reference standard, the AI system correctly classified chest radiographs as COVID-19 pneumonia with an area under the receiver operating characteristic curve of 0.81. The system significantly outperformed each reader (P < .001 using the McNemar test) at their highest possible sensitivities. At their lowest sensitivities, only one reader significantly out…
Gresser et. al. 2021	https://www.mdpi.com/2075-4418/11/6/1029/htm	CAD4COVID-CT / LungQ?	Thirona / Delft	"The CAD4COVID CT report tool (Thirona B.V., Nijmegen, The Netherlands) was used for the quantification of CT lung involvement under the supervision of two radiologists with 4 and 7 years of clinical experience, respectively."	Lung evaluation	0	"Conflicts of Interest. The authors declare no conflict of interest."	Peer-reviewed	External validation		Abstract: "Methods: Retrospective single-center study with 95 confirmed COVID-19 patients admitted to the participating ICUs. Patients requiring ECMO therapy (n = 14) during ICU stay versus patients without ECMO treatment (n = 81) were evaluated for discriminative clinical prediction parameters and AI-based CT imaging features and their diagnostic potential to predict ECMO therapy. Reported patie…	Support	Abstract: "Conclusions: AI-based assessment of lung involvement on CT scans on admission to the hospital and SOFA scoring, especially if combined, can be used as risk stratification tools for subsequent requirement for ECMO therapy in patients with severe COVID-19 disease to improve resource management in ICU settings." ; Other text: "...risk stratification for ECMO therapy based on chest CT scan…
Kardos et. al. 2021	https://www.birpublications.org/doi/full/10.1259/bjr.20210759	CAD4COVID-CT / LungQ?	Thirona / Delft	"CT quantification of pulmonary parenchyma was performed using the CAD4COVID-CT software (Thirona, Nijmegen, the Netherlands). CAD4COVID-CT is an AI-based software package that is offered free of charge during the COVID-19 pandemic to assist healthcare professionals in their daily tasks."	Lung evaluation	0	"Funding Project no. NVKP_16-1–2016-0017 ("National Heart Program") has been implemented with the support provided from the National Research, Development and Innovation Fund of Hungary, financed under the NVKP_16 funding scheme. The research was financed by the Thematic Excellence Programme (2020-4.1.1.-TKP2020) of the Ministry for Innovation and Technology in Hungary, within the framework of th…	Peer-reviewed	External validation		Abstract: "In this retrospective analysis, data of COVID-19 suspected patients who underwent RT-PCR and chest CT examination for the diagnosis of COVID-19 were assessed."	Support	Abstract: "Conclusion: DL-based CT severity score was found to have a good specificity and positive predictive value, as compared to RT-PCR. This standardized scoring system can aid rapid diagnosis and clinical decision making."
Morozov et. al. 2021	https://www.medrxiv.org/content/10.1101/2021.07.23.21260626v1.full	CAD4COVID-CT / LungQ?	Thirona / Delft	We are reviewing the evidence provided in this study on the CAD4COVID-CT application, which is referred to as "Thirona" in the text. We do not review the other AI applications discussed in this study since we found no English-language sources confirming their use in clinical care. "In total, seven open access AI services for the chest CT scan evaluation for COVID-19 diagnosis were found suitable …	Lung evaluation	0	"Competing Interest Statement. The authors have declared no competing interest." (https://www.medrxiv.org/content/10.1101/2021.07.23.21260626v1#p-5)	Grey literature	External validation		"This study is a comparative retrospective analysis performed according to STARD criteria, centered toward the diagnostic accuracy evaluation of AI services." "The high accuracy of TelemedHUB and SBERHealth is most likely associated with the population used for model training and reference dataset since both were developed in Russia. Other AI models were trained on the different population data."	Neutral	CAD4COVID-CT (Thirona) tied with TelemedHUB for having the highest usability score (see Table 4) ; CAD4COVID-CT had AUC of 0.75 for classification of COVID-19, coming in 3rd out of five applications assessed, and tying for last in terms of sensitivity (0.65) ; CAD4COVID-CT had AUC of 0.75 for segmentation of affected lung ("ratio of affected lung w.r.t. the total lung volume"), coming in 3rd out …
Puhr-Westerheide et. al. 2022	https://www.mdpi.com/2075-4418/12/1/10/htm	CAD4COVID-CT / LungQ?	Thirona / Delft	"Severity score" refers to output of CAD4COVID application. "A CE-certified CAD4COVID CT software tool (Thirona B.V., Nijmegen, The Netherlands) was used for the quantification of lung involvement on CT under the supervision of two radiologists with 4 and 7 years of clinical experience." "The aim of this study was to evaluate the potential of AI-based quantitative chest CT severity scoring and of…	Lung evaluation	0	"Conflicts of Interest. The authors declare no conflict of interest."	Peer-reviewed	External validation		"89 COVID-19 ICU ARDS patients requiring mechanical ventilation or continuous positive airway pressure mask ventilation were included in this single center retrospective study. AI-based lung injury assessment and measurements indicating pulmonary hypertension (PA-to-AA ratio) on admission CT, oxygenation indices, lung compliance and sequential organ failure assessment (SOFA) scores on ICU admissi…	Oppose	Abstract: "Results: CT severity scores and PA-to-AA ratios were not significantly associated with in-hospital mortality, whereas the SOFA score showed a significant association (p < 0.001)." ; Other text: "In this study, CT-based imaging features (severity scoring and PA-to-AA ratio) were not helpful for in-hospital mortality prediction and other parameters, indicating lung dysfunction (paO2/FiO2…
Szabo et. al. 2021	https://www.mdpi.com/2379-139X/7/4/58/htm	CAD4COVID-CT / LungQ?	Thirona / Delft	"CT quantification of pulmonary parenchyma was performed using the CAD4COVID- CT software (Thirona, Nijmegen, The Netherlands). CAD4COVID-CT is an AI-based software package that is offered free-of-charge during the COVID-19 pandemic to assist healthcare professionals in their daily tasks."	Lung evaluation	0	"Conflicts of Interest: The authors declare no conflict of interest. The funders had no role in the design of the study; in the collection, analyses, or interpretation of data; in the writing of the manuscript, or in the decision to publish the results."	Peer-reviewed	External validation		Abstract: "Data of symptomatic patients with COVID-19 who underwent chest-CT-examination at the time of hospital admission between April and November 2020 were analyzed. COVID-19 severity score was automatically quantified for each pulmonary lobe as the per- centage of affected lung parenchyma with the AI-based algorithm. Clinical deterioration was defined as a composite of admission to the inten…	Support	Abstract: "In the multivariable regression analysis prior myocardial infarction (OR = 2.81, 95% CI = 1.12–7.04, p = 0.027), immunodeficiency (OR = 2.08, 95% CI = 1.02–4.25, p = 0.043), C-reactive protein (OR = 1.73, 95% CI = 1.32–2.33, p < 0.001) and AI-based COVID-19 severity score (OR = 1.08; 95% CI = 1.02–1.15, p = 0.013) appeared to be independent predictors of clinical deterioration. Persona…
Asch et. al. 2021	https://www.ahajournals.org/doi/full/10.1161/CIRCIMAGING.120.012293?af=R	Caption AI - Caption Guidance	Caption Health	Note: This row reports on the evaluation of the Caption Guidance application provided in study protocol two, referred to here as "real-time ML-based guidance for image acquisition". Another row in this spreadsheet separately reports on the evaluation of the Caption Interpretation application in both study protocols 1 and 2 which is referred to here as "automated ML-based quantification of LVEF". …	Other	1	"Affiliations: ...Caption Health Inc, San Francisco, CA (S.S., A.C., N.P., H.H., R.P.M.)" "Sources of Funding: This work has been partially supported by Caption Health."	Peer-reviewed	Other	Image quality	"Protocol 2 was designed to test the new ML algorithm in the POC setting. In this protocol, the input was images prospectively acquired by POC nurses using a portable imaging system, which combines real-time ML-based guidance for image acquisition from anatomically correct views11 with automated ML-based quantification of LVEF. These images were automatically analyzed to obtain EF values, which w…	Support	Abstract: "CONCLUSIONS: The new machine-learning algorithm allows accurate automated evaluation of LV function from echocardiographic views commonly used in the POC setting. This approach will enable more POC personnel to accurately assess LV function." ; Other text: "In summary, this study showed that the new ML algorithm, adapted for echocardiographic views commonly used in the POC setting, all…
Burke et. al. 2022	https://academic.oup.com/ehjcimaging/article/23/Supplement_1/jeab289.011/6522248?login=true	Caption AI - Caption Guidance	Caption Health	Note: This row reports on the evaluation of the Caption Guidance application, referred to here as "a deep learning artificial intelligence software that guides novice scanners to optimal position and then automatically ac- quires the highest quality image". Another row in this spreadsheet separately reports on the evaluation of the Caption Interpretation application which is referred to here as "…	Other	1	"Funding Acknowledgements: Type of funding sources: Private company. Main funding source(s): Caption Health, US"	Grey literature	Other	Image quality	"Following only brief training, we sought to evaluate study quality by novice scanners in four clinical settings, both acute and ambu- latory – the Emergency Department, Intensive Care Unit, Heart Failure clinic, and the Oncology Day Unit. 120 patients (30 per clinical area) were recruited and underwent 2 echo scans – one by a novice scanner using the Caption AI system, and one by an expert scann…	Support	Abstract: "Results:… Image quality allowed left ventricular function to be sufficiently captured in 97.5% of studies, right ventricular function in 95% and outrule of pericardial effusion in 97.5%. ‘AutoEF’ was determined in 88.3% of studies and matched the expert measurement in 84% of cases. Blinded expert assessment found that 60% of Caption studies were of equal or better quality than the expe…
Narang et. al. 2021	https://www.ncbi.nlm.nih.gov/pmc/articles/PMC8204203/	Caption AI - Caption Guidance	Caption Health	Note: This row reports on the evaluation of the Caption Guidance application. "The AI-guided image acquisition software (Caption Guidance [Caption Health, previously known as Bay Labs]), described in greater detail in the eAppendix in the Supplement and shown schematically in eFigure 1 in the Supplement, provides real-time guidance during scanning to assist the user in obtaining anatomically corr…	Other	1	"Funding/Support: This study was funded by Caption Health and the IDP Foundation Inc. Role of the Funder/Sponsor: Caption Health and the authors not affiliated with Caption Health jointly contributed to the design and conduct of the study; collection, management, analysis, and interpretation of the data; preparation, review, or approval of the manuscript; and decision to submit the manuscript for…	Peer-reviewed	Other	Image quality	"In this diagnostic study, 8 nurses without prior ultrasonography experience used artificial intelligence guidance to scan 30 patients each with a 10- view echocardiographic protocol (240 total patients)."	Support	Abstract: "Conclusions and Relevance: This DL algorithm allows novices without experience in ultrasonography to obtain diagnostic transthoracic echocardiographic studies for evaluation of left ventricular size and function, right ventricular size, and presence of a nontrivial pericardial effusion, expanding the reach of echocardiography to clinical settings in which immediate interrogation of ana…
Singh et. al. 2022	https://academic.oup.com/ehjcimaging/article/23/Supplement_1/jeab289/6522304	Caption AI - Caption Guidance	Caption Health	Note: This row reports on the evaluation of the Caption Guidance application, referred to here as "an AI-guided imaging system equip- ped with real-time prescriptive guidance software". Another row in this spreadsheet separately reports on the evaluation of the Caption Interpretation application which is referred to here as the software that "automatically measures LVEF" or "AI based LVEF" or "AI…	Other	1	"Funding Acknowledgements: Type of funding sources: Private company. Main funding source(s): Caption Health"	Grey literature	Other	Image quality	Abstract: "Purpose: We sought to evaluate the accuracy of an AI-based imaging system for the evaluation of LVEF in a spectrum of novice TTE im- agers in a real-world clinical setting, and hypothesized that after appropriate training, it can perform as well as experienced sonographers. Methods: Consecutive exams (N = 102; BMI 29 ± 7; most common indications for TTE: heart failure, arrhythmia, valv…	Support	Abstract: "Conclusions: Use of an AI-assisted imaging system for limited TTE imaging by novices is feasible in a real-world setting, with the AI based EF in good agreement with reference standard."
Asch et. al. 2021	https://www.ahajournals.org/doi/full/10.1161/CIRCIMAGING.120.012293?af=R	Caption AI - Caption Interpretation / Automated Ejection Fraction Software	Caption Health	Note: This row reports on the evaluation of the Caption Interpretation application in both study protocols 1 and 2 which is referred to here as "automated ML-based quantification of LVEF". Another row in this spreadsheet separately reports on the evaluation of the Caption Guidance application provided in study protocol two, referred to here as "real-time ML-based guidance for image acquisition". …	Other	1	"Affiliations: ...Caption Health Inc, San Francisco, CA (S.S., A.C., N.P., H.H., R.P.M.)" "Sources of Funding: This work has been partially supported by Caption Health."	Peer-reviewed	Prospective validation		"Protocol 2 was designed to test the new ML algorithm in the POC setting. In this protocol, the input was images prospectively acquired by POC nurses using a portable imag- ing system, which combines real-time ML-based guidance for image acquisition from anatomically correct views11 with automated ML-based quantification of LVEF."	Support	Abstract: "CONCLUSIONS: The new machine-learning algorithm allows accurate automated evaluation of LV function from echocardiographic views commonly used in the POC setting. This approach will enable more POC personnel to accurately assess LV function." ; Other text: "In summary, this study showed that the new ML algorithm, adapted for echocardiographic views commonly used in the POC setting, all…
Burke et. al. 2022	https://academic.oup.com/ehjcimaging/article/23/Supplement_1/jeab289.011/6522248?login=true	Caption AI - Caption Interpretation / Automated Ejection Fraction Software	Caption Health	Note: This row reports on the evaluation of the Caption Interpretation application which is referred to here as "calculation of left ventricular ejection fraction" or "'AutoEF' measurements". Another row in this spreadsheet separately reports on the evaluation of the Caption Guidance application, referred to here as "a deep learning artificial intelligence software that guides novice scanners to …	Other	1	"Funding Acknowledgements: Type of funding sources: Private company. Main funding source(s): Caption Health, US"	Grey literature	Prospective validation		"Following only brief training, we sought to evaluate study quality by novice scanners in four clinical settings, both acute and ambu- latory – the Emergency Department, Intensive Care Unit, Heart Failure clinic, and the Oncology Day Unit. 120 patients (30 per clinical area) were recruited and underwent 2 echo scans – one by a novice scanner using the Caption AI system, and one by an expert scann…	Support	Abstract: "Results:… Image quality allowed left ventricular function to be sufficiently captured in 97.5% of studies, right ventricular function in 95% and outrule of pericardial effusion in 97.5%. ‘AutoEF’ was determined in 88.3% of studies and matched the expert measurement in 84% of cases. Blinded expert assessment found that 60% of Caption studies were of equal or better quality than the expe…
Singh et. al. 2022	https://academic.oup.com/ehjcimaging/article/23/Supplement_1/jeab289/6522304	Caption AI - Caption Interpretation / Automated Ejection Fraction Software	Caption Health	Note: This row reports on the evaluation of the Caption Interpretation application which is referred to here as the software that "automatically measures LVEF" or "AI based LVEF" or "AI-EF". Another row in this spreadsheet separately reports on the evaluation of the Caption Guidance application, referred to here as "an AI-guided imaging system equip- ped with real-time prescriptive guidance softw…	Other	1	"Funding Acknowledgements: Type of funding sources: Private company. Main funding source(s): Caption Health"	Grey literature	Prospective validation		Abstract: "Purpose: We sought to evaluate the accuracy of an AI-based imaging system for the evaluation of LVEF in a spectrum of novice TTE im- agers in a real-world clinical setting, and hypothesized that after appropriate training, it can perform as well as experienced sonographers. Methods: Consecutive exams (N = 102; BMI 29 ± 7; most common indications for TTE: heart failure, arrhythmia, valv…	Support	Abstract: "Conclusions: Use of an AI-assisted imaging system for limited TTE imaging by novices is feasible in a real-world setting, with the AI based EF in good agreement with reference standard."
Mansab et. al. 2021	https://informatics.bmj.com/content/28/1/e100187.info	CDC Coronavirus Self-Checker	CDC; Microsoft	We are reviewing the evidence provided in this study on the CDC symptom checker application, which is referred to here as the "CDC Coronavirus Symptom Checker" or as the "US symptom checker"	Symptom checker	0	"Funding: The authors have not declared a specific grant for this research from any funding agency in the public, commercial or not-for-profit sectors. Competing interests: None declared."	Peer-reviewed	External validation		Abstract: "Methods A simulation study was conducted on current, nationwide, patient-led symptom checkers from four countries (Singapore, Japan, USA and UK). 52 cases were simulated to approximate typical COVID-19 presentations (mild, moderate, severe and critical) and COVID-19 mimickers (eg, sepsis and bacterial pneumonia). The same simulations were applied to each of the four country’s symptom c…	Oppose	Abstract: "Results: The symptom checkers from Singapore and Japan advised onward healthcare contact for the majority of simulations (88% and 77%, respectively). The USA and UK symptom checkers triaged 38% and 44% of cases to healthcare contact, respectively. Both the US and UK symptom checkers consistently failed to identify severe COVID-19, bacterial pneumonia and sepsis, triaging such cases to …
Liu et. al. 2021	https://www.ncbi.nlm.nih.gov/pmc/articles/PMC7892869/	COVIDNet	Liu et. al.	"We developed an automated robust deep learning model, COVIDNet, by directly analyzing 3D CT images, to assist screening and diagnosis of COVID-19 infected patients."	Lung evaluation	1	"We developed an automated robust deep learning model, COVIDNet, by directly analyzing 3D CT images, to assist screening and diagnosis of COVID-19 infected patients."	Peer-reviewed	External validation		"Two independent cohorts of 2,800 patients were retrospectively recruited for model development and secondary test (Fig. 1). The model development cohort enrolled 920 COVID-19 patients and 1,073 non-COVID-19 patients, and all the patients in this cohort were randomly divided into three non-overlapping sets at the patient level: training, validation, and initial test, approximately at a 3:1:1 rati…	Support	Abstract: "When tested on an independent set of 233 COVID-19 and 289 non-COVID-19 pneumonia patients, COVIDNet achieved an accuracy rate of 94.3% and an area under the curve of 0.98. As of March 23, 2020, the COVIDNet system had been used 11,966 times with a sensitivity of 91.12% and a specificity of 88.50% in six hospitals with PCR confirmation. Application of DL to CT images may improve both ef…
Dantas et. al. 2021	https://journals.plos.org/plosone/article?id=10.1371/journal.pone.0248920	Predictive Screening Model in Dados do Bem app	Dados do Bem	Note: This row only reports on the internal validation of this application. The evaluation of the application's impact on test positivity rate, referred to here as "external validation in the city of Rio de Janeiro", is reported separately as an implementation study. "We aim to identify a combination of symptoms to build a prediction model for determining a participant with SARS-CoV-2 infection. …	Symptom checker	1	"We aim to identify a combination of symptoms to build a prediction model for determining a participant with SARS-CoV-2 infection. For that, we compared five different machine learning techniques: Logistic Regression (LR) stepwise, Naïve Bayes (NB), Random Forest (RF), Decision Tree using C5.0 (DT), and eXtreme gradient Boosting." "Our final model was incorporated into the app on July 17, 2020." …	Peer-reviewed	Internal validation		"We divided the data into a training set (80%) and a testing set (20%), keeping the same proportion of majority and minority classes among subsamples. The training set creates predictive models, and the remaining validate the proposed model. During model training, for each combination of machine learning techniques and balancing strategies, we applied grid-search hyperparameter optimization with …	Support	"Regarding the classification metrics (Fig 3), our model performed as follows: Sensitivity (Recall) = 0.60; Specificity = 0.75; PPV (Precision) = 0.25; NPV = 0.93; F1 = 0.35; MCC = 0.25; AUC = 0.68. Thus, evaluating the predicted probability values, we observed that our model correctly predicts almost all negative tests with only 7% of false-negative users among the predicted as negatives (NPV = …
Anastasopoulos et. al. 2020	https://www.ncbi.nlm.nih.gov/pmc/articles/PMC7455238/	Deep convolutional neural network algorithms for lung segmentation and opacity quantification on chest CTs	Anastasopoulos et. al.	This row is reporting on evidence from the study on the Deep CNN A2 application, referred to as "DCCN A2" or "A2", which was incorporated into "clinically embedded software development platform Nora." This row reports specifically on the external validation examining the performance of the Deep CNN A2 application on the testing set, referred to as "Subset 2T".	Lung evaluation	1	"Deep convolutional neural network algorithms for lung segmentation and opacity quantification on chest CTs were trained using semi-automatically and manually created ground-truth (Ntota = 172). The performance of the in-house method was compared to an externally developed algorithm on a separate test subset (N = 66)."	Peer-reviewed	Prospective validation		"The prospective collection and evaluation of data from subjects with COVID-19 for this project was approved by the local ethics committee..." "Subset 1 consisting of 45 semi-automatically generated lung segmentations from the early phase of the project (until 03/27/2020) built the basis for training of a preliminary DCNN (A1). • The second Subset of 86 manually edited segmentations of COVID-19 p…	Support	Abstract: "Conclusions: The combination of machine learning and a clinically embedded software development platform enabled time-efficient development, instant deployment, and rapid adoption in clinical routine. The algorithm for fully automated lung segmentation and opacity quantification that we developed in the midst of the COVID-19 pandemic was ready for clinical use within just 10 days and a…
Maidel et. al. 2021	https://ieeexplore.ieee.org/document/9662864 [Conference proceedings] ; https://www.cinc.org/2021/Program/accepted/265_Preprint.pdf [conference preprint]	EarlySense contact-free continuous monitoring (CFCM) system	EarlySense	This row is reporting on the evaluation of the EarlySense application, referred to here as "a Machine Learning model for timely prediction of deteriorating patients".	Patient deterioration	1	Multiple authors report affiliation with EarlySense, the application developer	Grey literature	External validation		Abstract: "Evaluating the model yielded... an AUROC of 0.88 on an independent test set from a COVID-19 unit" From preprint: "The tuned model was then tested on data from a COVID-19 unit in Sheba Medical Center (Israel) between April 2020 and Sept 2020."	Support	Abstract: "Evaluating the model yielded an AUROC of 0.81 on data from an inpatient setting, and an AUROC of 0.88 on an independent test set from a COVID-19 unit. The suggested model, based on passive measurement technology, performs equally well as models based on EMR that include nurse inputs. Applying the model on other acute settings (such as a COVID-19 unit) showed similar performance, increa…
Cummings et. al. 2021	https://www.ncbi.nlm.nih.gov/pmc/articles/PMC8061893/	EPIC Deterioration Index	EPIC	This row is reporting on evidence from this study on the EDI application, and not on the "PICTURE model" developed by the authors [which we did not confirm was ever used in the COVID-19 clinical response] and whose performance is compared to the EDI. "One model that has been assessed in patients with COVID-19 is the Epic Deterioration Index (EDI; Epic Systems Inc) [10,11]. The EDI is a proprietar…	Patient deterioration	0	Authors evaluate their own PICTURE model against the commercially available EDI, which they report no affiliation with.	Peer-reviewed	External validation		Abstract: "[The PICTURE Model] was then applied to two holdout test sets: non–COVID-19 patients from 2019 and patients testing positive for COVID-19 in 2020. PICTURE results were aligned to EDI and NEWS scores for head-to-head comparison via area under the receiver operating characteristic curve (AUROC) and area under the precision-recall curve." ; Other text re EDI training dataset: "One model t…	Oppose	Abstract: "Results:... In non–COVID-19 general ward patients, PICTURE achieved an AUROC of 0.819 (95% CI 0.805-0.834) per observation, compared to the EDI’s AUROC of 0.763 (95% CI 0.746-0.781; n=21,740; P<.001). In patients testing positive for COVID-19, PICTURE again outperformed the EDI with an AUROC of 0.849 (95% CI 0.820-0.878) compared to the EDI’s AUROC of 0.803 (95% CI 0.772-0.838; n=607; …
Kamran et. al. 2022	https://www.bmj.com/content/376/bmj-2021-068576.full	EPIC Deterioration Index	EPIC	This row is reporting on evidence from this study on the EDI application, and not on the "M-CURES model" developed by the authors [which we did not confirm was ever used in the COVID-19 clinical response] and whose performance is compared to the EDI. "As a baseline, in the internal validation cohort we compared the model with a common proprietary model, the Epic Deterioration Index. This index is…	Patient deterioration	0	Authors evaluate their own M-CURES model against the commercially available EDI, which they report no affiliation with.	Peer-reviewed	External validation		Abstract: "External validation was conducted on patients admitted to hospital with covid-19 at 12 other US medical centers during 2020-21."	Oppose	"As a baseline, we compared our model with the Epic Deterioration Index in the internal validation cohort and found favorable performance." "Therefore we focused on the comparison with the Epic Deterioration Index, which operates in a similar manner to our model and was already implemented at the development institution." "The model showed good overall performance in both internal and external va…
Mu et. al. 2022	https://journals.plos.org/plosone/article?id=10.1371/journal.pone.0263922	EPIC Deterioration Index	EPIC	This row is reporting on evidence from this study on the EDI application [without image augmentation], and not on the "M-CURES model" or on the EDI augmented with chest x-ray images. "The EPIC deterioration index was augmented with unstructured data from chest radiographs to predict risk of deterioration. We compared discriminative performance of the models with and without incorporating chest ra…	Patient deterioration	0	Authors evaluate their own M-CURES model against the commercially available EDI, which they report no affiliation with.	Peer-reviewed	External validation		"Evaluation of the EHR risk models, the image-model, and the image-augmented deterioration models was performed on COVID-19 positive patients." "Data from 6278 patient hospitalizations, representing 5063 unique patients, were analyzed. Training data included 5562 hospitalizations among patients without COVID-19; validation and test data included 216 and 500 hospitalizations among patients with CO…	Neutral	Abstract: "Patient deterioration was defined as the need for invasive or non-invasive mechanical ventilation, heated high flow nasal cannula, IV vasopressor administration or in-hospital mortality at any time following admission. The EPIC deterioration index was augmented with unstructured data from chest radiographs to predict risk of deterioration. We compared discriminative performance of the …
Singh et. al. 2021	https://www.ncbi.nlm.nih.gov/pmc/articles/PMC8328366/	EPIC Deterioration Index	EPIC	"The Epic Deterioration Index (EDI) is a proprietary prediction model implemented in over 100 U.S. hospitals that was widely used to support medical decision-making during the coronavirus disease (COVID-19) pandemic. The EDI has not been independently evaluated, and other proprietary models have been shown to be biased against vulnerable populations."	Patient deterioration	0	"The Epic Deterioration Index (EDI) is a proprietary prediction model implemented in over 100 U.S. hospitals that was widely used to support medical decision-making during the coronavirus disease (COVID-19) pandemic. The EDI has not been independently evaluated, and other proprietary models have been shown to be biased against vulnerable populations." "Our study constitutes the first publicly rep…	Peer-reviewed	External validation		"Our study cohort included adults 18 years and older diagnosed with COVID-19 who were admitted to Michigan Medicine (i.e., the academic health system of the University of Michigan in Ann Arbor) between March 9, 2020, and May 20, 2020, from the emergency department, outpatient clinics, and outside hospital transfers." "We identified 392 hospitalizations for 369 patients with COVID-19 who met inclu…	Neutral	Abstract: "We found the EDI identifies small subsets of high-risk and low-risk patients with COVID-19 with good discrimination, although its clinical use as an early warning system is limited by low sensitivity. These findings highlight the importance of independent evaluation of proprietary models before widespread operational use among patients with COVID-19."
K21161	https://www.accessdata.fda.gov/cdrh_docs/pdf21/K211161.pdf	GE Critical Care Suite with Endotracheal Tube Positioning AI Algorithm	GE	This row is reporting on evidence from the clinical testing of the GE BT application, referred to here as the "Endotracheal Tube Positioning AI Algorithm".	Other	1	This FDA 510(k) summary describes the clinical testing results submitted by the developers to the FDA	Grey literature	Internal validation		"The performance of the Endotracheal Tube Positioning AI Algorithm was tested against a ground truth dataset. The ground truth dataset contained a sufficient number of images to adequately analyze all the primary and secondary endpoints and the results met the defined passing criteria."	Support	FDA statement allowing marketing of product on basis of developer submission which included clinical test results: "We have reviewed your Section 510(k) premarket notification of intent to market the device referenced above and have determined the device is substantially equivalent (for the indications for use stated in the enclosure) to legally marketed predicate devices marketed in interstate c…
K183182	https://www.accessdata.fda.gov/cdrh_docs/pdf18/K183182.pdf	GE Critical Care Suite	GE	This row is reporting on evidence from the clinical evaluation of the GE CCS application, referred to here as the "Critical Care Suite" algorithm.	Lung evaluation	1	1 (likely supported by developers, as results were submitted as part of submission to FDA)	Grey literature	Internal validation		"Summary of Clinical Evaluation: Critical Care Suite was evaluated on a dataset of 804 frontal chest X‐rays collected in North America and representative of the intended population. The algorithm prediction is compared to the ground truth established by 3 independent US‐board certified radiologists."	Support	FDA statement allowing marketing of product on basis of developer submission which included clinical test results: "We have reviewed your Section 510(k) premarket notification of intent to market the device referenced above and have determined the device is substantially equivalent (for the indications for use stated in the enclosure) to legally marketed predicate devices marketed in interstate c…
Garzon-Chavez et. al. 2021	https://www.ncbi.nlm.nih.gov/pmc/articles/PMC8128267/	AI-assisted CT Screening Solution for COVID-19	Huawei / Huiying Medical Image HK Ltd	"Huawei Cloud AI-assisted CT screening software" also referred to as "severity score calculated through an artificial intelligence (AI)-assisted chest computed tomography" or "AI-assisted chest CT", etc.	Lung evaluation	0	"Competing Interests: The authors have declared that no competing interests exist." "It is important to emphasize that the Huawei Cloud AI-assisted CT screening software was donated freely to the HGSQ and we took the advantage to scientifically evaluate it."	Peer-reviewed	Prospective validation		Abstract: "Here, we summarized the implementations applied in the HGSQ to become a COVID-19 exclusive hospital, including the rearrangement of hospital rooms and a triage strategy based on a severity score calculated through an artificial intelligence (AI)-assisted chest computed tomography (CT). Moreover, we present clinical, epidemiological, and laboratory data from 75 laboratory tested COVID-1…	Oppose	Abstract: "Sensitivity and specificity of the AI-assisted chest CT were 21.4% and 66.7%, respectively, when considering a score >70%; regardless, this system became a cornerstone of hospital triage due to the lack of RT-PCR testing and timely results." ; Other text: "For our particular case, the tool was used for initial triage of suspected patients due to the lag between RT-PCR testing and resul…
Giordano et. al. 2021	https://www.ncbi.nlm.nih.gov/pmc/articles/PMC8074058/	InferRead CT Pneumonia	Infervision	"The deep learning algorithm analysis was performed using InferReadTM CT Lung (COVID-19) (Infervision, Europe GmbH, Wiesbaden, Germany), an AI solution specifically developed for diagnosis and management support of COVID-19 pneumonia."	Lung evaluation	0	"Conflicts of Interest. The authors declare no conflict of interest."	Peer-reviewed	External validation		Abstract: "Methods: In this retrospective study, we enrolled three groups of subjects: pneumonia-free (control group), COVID-19 pneumonia and RP patients. CT images were analyzed by mean of an artificial intelligence (AI) algorithm based on a novel deep convolutional neural network structure."	Support	Abstract: "Conclusions: The deep learning algorithm was able to discriminate RP from COVID-19 pneumonia, classifying most RP cases as COVID-19 Low Risk." ; Other text: "The study does, however, confirm that artificial intelligence solutions can assist in the clinical management and follow-up of patients with cancer in the COVID-19 pandemic and mitigation phases." "The performance of the algorithm…
Grassi et. al. 2020	https://www.mdpi.com/1660-4601/17/18/6914/htm	InferRead CT Pneumonia	Infervision	This row is reporting on evidence from the clinical evaluation of the InferRead application, not the Myrian Intrasense or GE Thoracic VCAR software. "All cases were evaluated separately by radiologists (visually) and by using three computer software programs: (1) Thoracic VCAR software, GE Healthcare, United States; (2) Myrian, Intrasense, France; (3) InferRead, InferVision Europe, Wiesbaden, Ger…	Lung evaluation	0	No authors report affiliation with developer. "Conflicts of Interest. The authors declare no conflict of interest."	Peer-reviewed	External validation		Abstract: "We retrospectively examined 162 patients with confirmed COVID-19 infection by reverse transcriptase-polymerase chain reaction (RT-PCR) test. All cases were evaluated separately by radiologists (visually) and by using three computer software programs: (1) Thoracic VCAR software, GE Healthcare, United States; (2) Myrian, Intrasense, France; (3) InferRead, InferVision Europe, Wiesbaden, G…	Oppose	Abstract: "Results: Thoracic VCAR software was not able to perform volumes segmentation in 26/162 (16.0%) cases, Myrian software in 12/162 (7.4%) patients while InferRead software in 61/162 (37.7%) patients. A great variability (ICC ranged for 0.17 to 0.51) was detected among the quantitative measurements of the residual healthy lung parenchyma volume, GGO, and consolidations volumes calculated b…
Mallio et. al. 2021	https://www.ncbi.nlm.nih.gov/pmc/articles/PMC7914551/	InferRead CT Pneumonia	Infervision	"The artificial intelligence analysis was performed by means of InferReadTM CT Lung (COVID-19) (Infervision, Europe GmbH, Wiesbaden, Germany), an AI solution specifically developed for diagnosis and management support of COVID-19 pneumonia. "	Lung evaluation	1	One author is affiliated with developer. "Y.S. currently works for Infervision Europe GmbH, where artificial intelligence tools for clinical use are developed. To date, Infervision’s machines are pending FDA approval. All the other authors of this manuscript have no potential conflicts of interest and/or financial support, regardless of whether directly related to the subject of this paper or not…	Peer-reviewed	External validation		"We designed a retrospective observational study." "All of the subjects underwent chest CT scan and were consecutively sampled from our electronic database. In this study, three groups of patients were included and classified according to both medical history and CT imaging findings (i.e., radiological reports)."	Support	"These results support the use of the algorithm as a valid tool for diagnosis and management support of COVID-19 pneumonia in the Italian population, similarly to what was reported in the Chinese population [9], especially in those settings where the automated analysis could be used to rapidly screen patients admitted with symptoms of suspect COVID-19 pneumonia. In this context, based also on the…
Li et. al. 2020	https://www.nature.com/articles/s41598-020-79097-1	LungDoc	Shukun Technology	"Lesion quantification was performed using a commercially available software (LungDoc, version 1.19.1, ShuKun Network Technology, Beijing, China)."	Lung evaluation	0	"Competing interests. The authors declare no competing interests."	Peer-reviewed	External validation		"The institutional review board of Shanghai Jiao Tong University Affiliated Sixth People’s Hospital approved this retrospective study with a waiver of informed consent. All methods in the current study was carried out in accordance with relevant guidelines and regulations. From February 10th, 2020 to April 9th, 2020, hospitalized patients with confirmed COVID-19 infection (diagnosed by RT-PCR ass…	Support	"The main finding of the current study confirmed the value of AI assisted lesion quantification for prediction of disease severity progression. The consolidation volume on initial chest CT was the strongest predictor among all CT-derived parameters and larger consolidation volume was associated with unfavorable clinical outcome. Chest CT is considered one pivotal diagnostic approach in the manage…
Hwang et. al. 2020	https://www.ncbi.nlm.nih.gov/pmc/articles/PMC7458860/	Lunit INSIGHT CXR / GE Thoracic Care Suite / Fujifilm REiLI AI platform	Lunit	Note: This row reports on the evidence from the validation study on the applications accuracy. "The CAD system integrated in the protocol was a commercialized deep-learning algorithm (Lunit INSIGHT CXR 2, Lunit Inc.) that was approved by the Ministry of Food and Drug Safety of Korea (15) that detects several thoracic abnormalities, including pulmonary nodules, consolidation, and pneumothorax."	Lung evaluation	1	Note: Lead author is also lead author on cited article that describes the development of this application (citation 15: https://jamanetwork.com/journals/jamanetworkopen/fullarticle/2728630). "The CAD system integrated in the protocol was a commercialized deep-learning algorithm (Lunit INSIGHT CXR 2, Lunit Inc.) that was approved by the Ministry of Food and Drug Safety of Korea (15)"	Peer-reviewed	External validation		"We retrospectively included consecutive patients using the following criteria: 1) patients who visited a tertiary academic institution for the diagnosis of suspicious COVID-19 or management of confirmed COVID-19 between January 31, 2020 and March 10, 2020; and 2) patients who underwent CXR with a dedicated protocol for suspicious COVID-19 patients including CAD analyses."	Support	Abstract: "Radiologists with CAD assistance could identify patients with rRT-PCR-positive COVID-19 or pneumonia on CXR with a reasonably acceptable performance. In patients suspected with COVID-19, CXR had much faster TATs than rRT-PCRs."
Hwang et. al. 2020	https://www.ncbi.nlm.nih.gov/pmc/articles/PMC7458860/	Lunit INSIGHT CXR / GE Thoracic Care Suite / Fujifilm REiLI AI platform	Lunit	Note: This row reports on the evidence from the implementation study on the application's impact on time to evaluation. "The CAD system integrated in the protocol was a commercialized deep-learning algorithm (Lunit INSIGHT CXR 2, Lunit Inc.) that was approved by the Ministry of Food and Drug Safety of Korea (15) that detects several thoracic abnormalities, including pulmonary nodules, consolidati…	Lung evaluation	1	Note: Lead author is also lead author on cited article that describes the development of this application (citation 15: https://jamanetwork.com/journals/jamanetworkopen/fullarticle/2728630). "The CAD system integrated in the protocol was a commercialized deep-learning algorithm (Lunit INSIGHT CXR 2, Lunit Inc.) that was approved by the Ministry of Food and Drug Safety of Korea (15)"	Peer-reviewed	Other	Time to patient evaluation	"We retrospectively included consecutive patients using the following criteria: 1) patients who visited a tertiary academic institution for the diagnosis of suspicious COVID-19 or management of confirmed COVID-19 between January 31, 2020 and March 10, 2020; and 2) patients who underwent CXR with a dedicated protocol for suspicious COVID-19 patients including CAD analyses."	Support	Abstract: "Radiologists with CAD assistance could identify patients with rRT-PCR-positive COVID-19 or pneumonia on CXR with a reasonably acceptable performance. In patients suspected with COVID-19, CXR had much faster TATs than rRT-PCRs."
Jang et. al. 2020	https://journals.plos.org/plosone/article?id=10.1371/journal.pone.0242759	Lunit INSIGHT CXR / GE Thoracic Care Suite / Fujifilm REiLI AI platform	Lunit	"The CR images were evaluated using a commercialized DL algorithm capable of analyzing CR images (Lunit INSIGHT for CR 2, Lunit; accessible at https://insight.lunit.io) that was approved by the Ministry of Food and Drug Safety of Korea [7, 15]."	Lung evaluation	0	"Competing interests: The authors have declared that no competing interests exist."	Peer-reviewed	External validation		"This is a retrospective study of adult patients that were diagnosed as positive COVID-19 cases based on the reverse transcription polymerase chain reaction among all the patients who were admitted to five emergency departments and one community treatment center in Korea from February 18, 2020 to May 1, 2020. The CR images were evaluated with a publicly available DL algorithm."	Support	Abstract: "The overall sensitivity and specificity of the DL algorithm for detecting COVID-19 pneumonia on CR were 95.6%, and 88.7%, respectively. The area under the curve value of the DL algorithm for the detection of COVID-19 with pneumonia was 0.921. The DL algorithm demonstrated a satisfactory diagnostic performance comparable with that of formal radiology reports in the CR-based diagnosis of…
Ping-Yen Liu et. al. 2020	https://www.ncbi.nlm.nih.gov/pmc/articles/pmid/33001832/	Smart Quarantine Station AI Trilogy / MedCheX	National Cheng Kung University Hospital	This row Is reporting on evidence from the external validation study on the MedChex application, referred to here as "artificial intelligence (AI) trilogy of diversion to a smart quarantine station, AI-assisted image interpretation, and a built-in clinical decision-making algorithm" or as "AI-Assisted Reading of Chest X-Rays". The evaluation of the application's impact on time required for patien…	Lung evaluation	1	The authors developed the application. "To detect the precise location of pneumonia sites, we adopted a segmentation model with a class attention map [16]. The pneumonia segmentation model was based on U-Net [17], as shown in Figure 2."	Peer-reviewed	External validation		"To optimize AI chest x-ray interpretation, we retrospectively retrieved 4000 chest x-rays from our image archiving and communication system and identified 682 posteroanterior chest x-rays with pneumonia and 692 normal chest posteroanterior x-rays… Furthermore, we used cases of COVID-19 pneumonia from an open source data set in GitHub [21] including 59 posteroanterior and 11 anteroposterior chest…	Support	Abstract: "We achieved detection rates of 55/59 (93%) in posteroanterior and 5/11 (46%) in anteroposterior chest x-rays compared to interpretation by one cardiothoracic radiologist with 14 years of experience." ; Other text: "In this study, we demonstrate how the NCKUH AI trilogy of diversion to a smart quarantine station incorporated with the SCAS, AI-assisted image interpretation, and a built-i…
Ping-Yen Liu et. al. 2020	https://www.ncbi.nlm.nih.gov/pmc/articles/pmid/33001832/	Smart Quarantine Station AI Trilogy / MedCheX	National Cheng Kung University Hospital	This row Is reporting on evidence from the implementation study evaluation of the application's impact on time required for patient evaluation, referred to here as "survey time". The MedChex application is referred to here as "artificial intelligence (AI) trilogy of diversion to a smart quarantine station, AI-assisted image interpretation, and a built-in clinical decision-making algorithm" or as …	Lung evaluation	1	The authors developed the application. "To detect the precise location of pneumonia sites, we adopted a segmentation model with a class attention map [16]. The pneumonia segmentation model was based on U-Net [17], as shown in Figure 2."	Peer-reviewed	Other	Time to patient evaluation	Abstract: "Compared with the conventional ED (n=281), the survey time at the quarantine station (n=1520) was significantly shortened; the median survey time at the ED was 153 minutes (95% CI 108.5-205.0), vs 35 minutes at the quarantine station (95% CI 24-56; P<.001). Furthermore, the use of the AI application in the quarantine station reduced the survey time in the quarantine station; the median…	Support	Abstract: "We achieved detection rates of 55/59 (93%) in posteroanterior and 5/11 (46%) in anteroposterior chest x-rays compared to interpretation by one cardiothoracic radiologist with 14 years of experience." ; Other text: "In this study, we demonstrate how the NCKUH AI trilogy of diversion to a smart quarantine station incorporated with the SCAS, AI-assisted image interpretation, and a built-i…
Ebrahimian et. al. 2021	https://www.nature.com/articles/s41598-020-79470-0	qXR	qure.ai	"We processed multicenter CXRs with a commercially available AI algorithm (qXR v2.1 c2, Qure.ai Technologies, Mumbai, India), which was specifically trained with data from patients with RT-PCR assay positive COVID-19. The algorithm provides a pixel level border and percentage of projected lung area affected with COVID-19 related findings. The purpose of our study was to compare the performance of…	Lung evaluation	1	Two author affiliations are reported as employee of developer. "Employee of qure.ai"	Peer-reviewed	External validation		"There are limitations to our study. First, our study was a retrospective prediction of patients with known outcomes."	Support	Abstract: "AI algorithm is as robust a predictor of adverse patient outcome (death or need for mechanical ventilation) as subjective RALE scores in patients with COVID-19 pneumonia." ; Other text: "In summary, the severity score from the AI algorithm is as robust a predictor of adverse patient outcome (death or need for mechanical ventilation) as subjective RALE scores in patients with COVID-19 p…
Mushtaq et. al. 2020	https://www.ncbi.nlm.nih.gov/pmc/articles/PMC7499014/	qXR	qure.ai	"The severity of lung involvement, on all baseline CXRs, was quantified by a deep learning artificial intelligence (AI) system (qXR v2.1 c2, Qure.ai Technologies) and compared with a radiologist-assessed score."	Lung evaluation	0	"Conflict of interest. The authors of this manuscript declare no relationships with any companies whose products or services may be related to the subject matter of the article."	Peer-reviewed	External validation		Abstract: "Methods. This retrospective single-center study included adult patients presenting to the emergency department (ED) between February 25 and April 9, 2020, with SARS-CoV-2 infection confirmed on real-time reverse transcriptase polymerase chain reaction (RT-PCR). Initial CXRs obtained on ED presentation were evaluated by a deep learning artificial intelligence (AI) system and compared wi…	Support	Abstract: "Key Points: AI system–based score ≥ 30 and a RALE score ≥ 12 at CXRs performed at ED presentation are independent and comparable predictors of death and/or ICU admission in COVID-19 patients." "The comparable performance of the AI system in relation to a radiologist-assessed score in predicting adverse outcomes may represent a game-changer in resource-constrained settings." ; Other tex…
Tarun et. al. 2020	https://qure.ai/re-purposing-qxr-for-covid-19/	qXR	qure.ai	"In March 2020, we re-purposed our chest X-ray AI tool, qXR, to detect signs of COVID-19."	Lung evaluation	1	Evaluation is published on developer website	Grey literature	External validation		"Evaluation of the algorithm. We have created an independent testset of 11479 CXRs to evaluate our algorithm. "	Support	"To detect signs of COVID-19, We have observed an AUC of 0.9 (95% CI: 0.88 - 0.92) on this test set. At the operating threshold, we have observed the sensitivity to be 0.912 (95% CI : 0.88 - 0.93) and specificity to be 0.775 (95% CI : 0.77 - 0.78)" "We have observed a Jaccard index of 0.88 between qXR’s output and expert’s annotations." "While there are no WHO guidelines yet for an imaging based …
Sim et. al. 2021	https://www.ncbi.nlm.nih.gov/pmc/articles/PMC8775598/	Deep Learning Model Deployed at a National COVID-19 Screening Facility / RadiLogic	Tan Tock Seng hospital / Agency of Science, Technology and Research (A*STAR) in Singapore	We are reviewing the evidence provided in this Prospective validation study on the Radilogic application, which is the "Deep Learning Model Deployed at a National COVID-19 Screening Facility" in the article title. The evaluation of the application's impact on time required for patient evaluation, referred to here as "turnaround time (TAT)", is reported separately as an implementation study.	Lung evaluation	1	Authors describe their development of the application. Abstract: "This study has a few objectives: first, to develop a model that accurately detects pneumonia in COVID-19 suspects; second, to assess its performance in a real-world clinical setting; and third, by integrating the model with the daily clinical workflow, to measure its impact on report turn-around time. (2) Methods: The model was dev…	Peer-reviewed	Prospective validation		"This study evaluated the diagnostic performance of our model on a “live” dataset and demonstrated that it is possible to preserve diagnostic performance of a deep learning algorithm when transferred to clinical deployment. This is likely due to an adequate dataset, unbiased in selection and curation, that was used for fine-tuning a base algorithm."	Support	Abstract: "Conclusion: In real-world clinical deployment, our model expedites reporting of pneumonia in COVID-19 suspects while preserving diagnostic performance without significant model drift." ; Other text: "This study’s model boasted an AUC of 0.95, with specificity of 97.1% and moderate sensitivity of 78.8%. The diagnostic performance was not degraded when deployed in the clinical setting, s…
Sim et. al. 2021	https://www.ncbi.nlm.nih.gov/pmc/articles/PMC8775598/	Deep Learning Model Deployed at a National COVID-19 Screening Facility / RadiLogic	Tan Tock Seng hospital / Agency of Science, Technology and Research (A*STAR) in Singapore	We are reviewing the evidence provided in this implementation study on the application's impact on time required for patient evaluation, referred to here as "turnaround time (TAT)".	Lung evaluation	1	Authors describe their development of the application. Abstract: "This study has a few objectives: first, to develop a model that accurately detects pneumonia in COVID-19 suspects; second, to assess its performance in a real-world clinical setting; and third, by integrating the model with the daily clinical workflow, to measure its impact on report turn-around time. (2) Methods: The model was dev…	Peer-reviewed	Other	Time to patient evaluation	Abstract: "This study has a few objectives... third, by integrating the model with the daily clinical workflow, to measure its impact on report turn-around time."	Support	Abstract: "Conclusion: In real-world clinical deployment, our model expedites reporting of pneumonia in COVID-19 suspects while preserving diagnostic performance without significant model drift." ; Other text: "This study’s model boasted an AUC of 0.95, with specificity of 97.1% and moderate sensitivity of 78.8%. The diagnostic performance was not degraded when deployed in the clinical setting, s…
Gozes et. al. 2020	https://arxiv.org/abs/2003.05037	RADLogics COVID-19 Solution	RADLogics	We are reviewing the evidence provided in this study on the RADLogics application, which is the "Deep Learning CT Image Analysis" in the article title.	Lung evaluation	1	Authors describe their development of the application. Abstract: "Purpose: Develop AI-based automated CT image analysis tools for detection, quantification, and tracking of Coronavirus; demonstrate they can differentiate coronavirus patients from non-patients. Materials and Methods: Multiple international datasets, including from Chinese disease-infected areas were included. We present a system t…	Grey literature	External validation		Abstract: "We conducted multiple retrospective experiments to analyze the performance of the system in the detection of suspected COVID-19 thoracic CT features and to evaluate evolution of the disease in each patient over time using a 3D volume review, generating a Corona score. The study includes a testing set of 157 international patients (China and U.S)."	Support	Abstract: "This initial study, which is currently being expanded to a larger population, demonstrated that rapidly developed AI-based image analysis can achieve high accuracy in detection of Coronavirus as well as quantification and tracking of disease burden. " ; Other text: "In this initial exploratory work, we show the capabilities of AI to assist in the efforts to accurately detect and track …
Martin et. al. 2020	https://www.nature.com/articles/s41598-020-75912-x	Symptoma Digital Health Assistant	Symptoma	This row is reporting on evidence from this evaluation study on the Symptoma application, not on the four other "alternative predictors" developed and tested for comparison. "Symptoma is a symptom-to-disease digital health assistant that can differentiate more than 20,000 diseases with an accuracy of more than 90%. We tested the accuracy of Symptoma to identify COVID-19 using a set of diverse cli…	Symptom checker	1	Authors report affiliation with Symptoma, the application developer. First author affiliation: "Alistair Martin… Data Science Department, Symptoma, Vienna, Austria".	Peer-reviewed	Internal validation		Note: BMJ case reports used to provide evaluation data may have also been used to train the Symptoma application, given that it is built on both human-curated and automated text mining of online scientific literature, leading to possibility that this is internal rather than external validation. Description of evaluation dataset: "A total of 1112 cases were sourced from the British Medical Journal…	Support	Abstract: "In summary, Symptoma provides unparalleled accuracy in systematically identifying cases of COVID-19 while also considering over 20,000 other diseases. Furthermore, Symptoma allows free text input, furthered with disease-specific follow up questions, in 36 languages. Combined, these results and accessibility give Symptoma the potential to be a key tool in the global fight against COVID-…
Munsch et. al. 2020	https://www.jmir.org/2020/10/e21299/	Symptoma Digital Health Assistant	Symptoma	This row is reporting on evidence from the clinical evaluation of the Symptoma application, not any of the other applications; this study also examines Ada and Infermedica and Healthily/Your.md applications, but before these were confirmed to be using AI and while they (at least Ada and Infermedica) were using non-AI symptom checkers instead.	Symptom checker	1	Authors report affiliation with Symptoma, the application developer. All authors are affilliated with either "Data Science Department, Symptoma , Vienna , AT" or "Medical Department, Symptoma , Attersee , AT".	Peer-reviewed	Internal validation		Note: COVID-19 case reports "from the literature" and non-COVID-19 BMJ case reports used to provide evaluation data may have also been used to train the Symptoma application, given that it is built on both human-curated and automated text mining of online scientific literature, leading to possibility that this is internal rather than external validation. Description of evaluation dataset: "We use…	Support	Abstract: "The classification task between COVID-19–positive and COVID-19–negative for “high risk” cases among the 460 test cases yielded (sorted by F1 score): Symptoma (F1=0.92, MCC=0.85), Infermedica (F1=0.80, MCC=0.61), US Centers for Disease Control and Prevention (CDC) (F1=0.71, MCC=0.30), Babylon (F1=0.70, MCC=0.29), Cleveland Clinic (F1=0.40, MCC=0.07), Providence (F1=0.40, MCC=0.05), Appl…
Hurt et. al. 2020	https://www.ncbi.nlm.nih.gov/pmc/articles/PMC7483166/	Pneumonia Detection Algorithm	Albert Hsaio at UCSD School of Medicine	This row is reporting on evidence from the internal validation study on the USCD pneumonia detection application, referred to here in various ways, including as "Deep Learning Probability Maps" or "a U-net convolutional neural network (CNN) to predict pixel-wise probability maps for pneumonia".	Lung evaluation	1	Authors describe their development of the application. Abstract: "In this retrospective study, we train a U-net convolutional neural network (CNN) to predict pixel-wise probability maps for pneumonia…"	Peer-reviewed	Internal validation		"In this retrospective study, we train a U-net convolutional neural network (CNN) to predict pixel-wise probability maps for pneumonia using a public data set provided by the Radiological Society of North America (RSNA) comprised of 22,000 radiographs and radiologist-defined bounding boxes. We reserved 3,684 radiographs as an independent validation data set and assessed overall performance for lo…	Support	Abstract: "A “semantic segmentation” deep learning approach can provide a probabilistic map to assist in the diagnosis of pneumonia. In combination with the patient’s history, clinical findings and other imaging, this strategy may help expedite and improve diagnosis." ; Other text: "In this study, we show a semantic segmentation deep learning strategy can achieve radiographic diagnosis of pneumon…
Wang et. al. 2021	https://www.ncbi.nlm.nih.gov/pmc/articles/PMC7654325/	AI-assisted CT imaging analysis for COVID-19 screening	Wang et. al.	This row is reporting on evidence from the internal validation study on the "AI-assisted CT imaging analysis for COVID-19 screening" application developed by the authors.	Lung evaluation	1	Authors describe their development of the application. Abstract: "In this paper, we present our experience in building and deploying an AI system that automatically analyzes CT images and provides the probability of infection to rapidly detect COVID-19 pneumonia."	Peer-reviewed	Internal validation		"To build a dataset for detect COVID-19, we collect 877 samples from 5 hospitals. All imaging data come from the COVID-19 patients confirmed by NAT who underwent lung CT scans. This requirement also ensured that the image data had the diagnostic characteristics. Based on these samples, we employ experienced annotators to annotate all the samples. While it is easy to distinguish pneumonia from hea…	Support	Abstract: "The proposed system which consists of classification and segmentation will save about 30%–40% of the detection time for physicians and promote the performance of COVID-19 detection. Specifically, working in an interdisciplinary team of over 30 people with medical and/or AI background, geographically distributed in Beijing and Wuhan, we are able to overcome a series of challenges (e.g. …
Fengjun Liu et. al. 2020	https://www.thno.org/v10p5613.htm	Intelligence Evaluation System of Chest CT for COVID-19	Yitu Tech	"As shown in Figure 2, the Quantitative Evaluation System of CT for COVID-19 (YT-CT-Lung, YITU Healthcare Technology Co., Ltd., China) was employed as the CT image quantization and analysis tool under supervision of two board-certified radiologists with more than 10 years of experience."	Lung evaluation	1	Note: The authors declare no competing interests. However, one of the corresponding authors provides an @yitu-inc.com email address. Yitu is the application developer. "Dr. Lei Shi, Institute of Healthcare Research, Yizhi, Shanghai 200051, China. lei.shi@yitu-inc.com"	Peer-reviewed	External validation		Abstract: "Methods: This retrospective cohort study included confirmed COVID-19 patients." ; Other text: "In this study, 197 patients with laboratory-confirmed COVID-19 were admitted to Shanghai Public Health Clinical Center between January 20, 2020 and February 3, 2020. The inclusion criteria of our study were (a) confirmed positive SARS-CoV-2 nucleic acid test by the Shanghai CDC and (b) thin-s…	Support	Abstract: "Results: We included 134 patients, of whom 19 (14.2%) developed any severe illness. CT features on day 0 and day 4, as well as their changes from day 0 to day 4, showed predictive capability. Changes in CT features from day 0 to day 4 performed the best in the prediction (area under the receiver operating characteristic curve = 0.93, 95% confidence interval [CI] 0.87~0.99; C-index=0.88…
Luminostics 2022	https://www.fda.gov/media/144256/download	Clip Analyzer	Clip Health (formerly Luminostics)	"The clinical performance characteristics of the Clip COVID Rapid Antigen Test were evaluated in a multi-site prospec- tive clinical study at two sites in the United States between late August and early October 2020"	Infection likelihood	1	Document is authored by developer: "© 2022 Luminostics, Inc. All rights reserved."	Grey literature	Prospective validation		"The clinical performance characteristics of the Clip COVID Rapid Antigen Test were evaluated in a multi-site prospec- tive clinical study at two sites in the United States between late August and early October 2020."	Support	"Positive Percent Agreement: 96.9% (95% CI: 83.8% - 99.9%). Negative Percent Agreement: 100% (95% CI: 97.2% - 100%)". Note: These evaluation results are described in the package insert in the instructions for use provided by the developer to those who purchase the Clip Analyzer application. These same results are also described on the company website (https://cliphealth.com/products/covid-19/) as…
Soltan et. al. 2022	https://www.thelancet.com/journals/landig/article/PIIS2589-7500(21)00272-7/fulltext	Curial Rapide	University of Oxford	This row is reporting on evidence from the Prospective validation examining accrucy during deployment of the Curial Rapide application.This row does not report on the 4 hospital retrospective external validation of the Curial Rapide application or on the alternative Curial 1.0 or Curial-Lab models for which we found no evidence of use in patient care. "We optimised our previous model, removing le…	Infection likelihood	1	Document is authored by developer: "We optimised our previous model, removing less informative predictors to improve generalisability and speed, developing the CURIAL-Lab model with vital signs and readily available blood tests (full blood count [FBC]; urea, creatinine, and electrolytes; liver function tests; and C-reactive protein) and the CURIAL-Rapide model with vital signs and FBC alone."	Peer-reviewed	Prospective validation		Abstract: "Lastly, we deployed CURIAL-Rapide alongside an approved point-of-care FBC analyser to provide laboratory-free COVID-19 screening at the John Radcliffe Hospital (Oxford, UK). Our primary improvement outcome was time-to-result, and our performance measures were sensitivity, specificity, positive and negative predictive values, and area under receiver operating characteristic curve (AUROC…	Support	Abstract: "Findings: For the prospective deployment of CURIAL-Rapide, 520 patients were enrolled for point-of-care FBC analysis between Feb 18 and May 10, 2021, of whom 436 received confirmatory PCR testing and ten (2·3%) tested positive. Median time from arrival to a CURIAL-Rapide result was 45 min (IQR 32–64), 16 min (26·3%) sooner than with LFDs (61 min, 37–99; log-rank p<0·0001), and 6 h 52 m…
Soltan et. al. 2022	https://www.thelancet.com/journals/landig/article/PIIS2589-7500(21)00272-7/fulltext	Curial Rapide	University of Oxford	This row is reporting on evidence from the implementation study examining time to evaluation during deployment of the Curial Rapide application. This row does not report on the 4 hospital retrospective external validation of the Curial Rapide application or on the alternative Curial 1.0 or Curial-Lab models for which we found no evidence of use in patient care. "We optimised our previous model, r…	Infection likelihood	1	Document is authored by developer: "We optimised our previous model, removing less informative predictors to improve generalisability and speed, developing the CURIAL-Lab model with vital signs and readily available blood tests (full blood count [FBC]; urea, creatinine, and electrolytes; liver function tests; and C-reactive protein) and the CURIAL-Rapide model with vital signs and FBC alone."	Peer-reviewed	Other	Time to patient evaluation	Abstract: "Lastly, we deployed CURIAL-Rapide alongside an approved point-of-care FBC analyser to provide laboratory-free COVID-19 screening at the John Radcliffe Hospital (Oxford, UK). Our primary improvement outcome was time-to-result..."	Support	Abstract: "Findings: For the prospective deployment of CURIAL-Rapide, 520 patients were enrolled for point-of-care FBC analysis between Feb 18 and May 10, 2021, of whom 436 received confirmatory PCR testing and ten (2·3%) tested positive. Median time from arrival to a CURIAL-Rapide result was 45 min (IQR 32–64), 16 min (26·3%) sooner than with LFDs (61 min, 37–99; log-rank p<0·0001), and 6 h 52 m…
Meystre et. al. 2021	https://academic.oup.com/jamia/article/29/1/12/6355588?login=true	Predictive analytics web service used for pooled testing	Meystre et. al.	This row is reporting on evidence from the validation study on the "predictive analytics web service used for pooled testing" application developed by the authors.	Infection likelihood	1	Authors describe their development of the application. Abstract: "To capture COVID-19 information from multiple sources, a new data mart and a new natural language processing (NLP) application prototype were developed. The NLP application combined reused components with dictionaries and rules crafted by domain experts. It was deployed as a Web service for hourly processing of new data from patien…	Peer-reviewed	Prospective validation		Note: The extent to which the training and testing datasets are independent is not fully clear, though results in Table 3 seem to be based on accuracy of predictions made during "live performance on production data". "Various datasets were used to train and test our predictive analytics algorithms (Figure 4): a Spring dataset included visits from April 19 to June 24, 2020 (34 597 notes from 14 05…	Support	Abstract: "Results: The dedicated data mart and NLP application were developed and deployed in a mere 10-day sprint in March 2020. The NLP application was evaluated with good accuracy (85.8% recall and 81.5% precision). The SARS-CoV-2 testing predictive analytics algorithms were configured to provide patients with data-driven COVID-19 testing advices with a sensitivity of 81% to 92% and to enable…
de Vries et. al. 2021	https://www.medrxiv.org/content/10.1101/2021.02.14.21251712v1.full	SpiroNose	Breathomix	This row is reporting on evidence from the external validation study, referred to here as the "replication set", on the Spironose application. "Exhaled breath analysis was performed using 1) a cloud-connected eNose (SpiroNose® - Breathomix, Leiden, The Netherlands) to detect the complete mixture of VOCs in exhaled breath, 2) a gateway to securely send the eNose sensor signals to an online server …	Infection likelihood	1	Lead author is affiliated with developer of application. "Declaration of interests: RV receives personal fees and has a substantial interest in the start-up company Breathomix BV. NF receives personal fees from the start-up company Breathomix BV. PJS is scientific adviser and has an officially non-substantial interest in the start-up company Breathomix BV. All other authors have no conflicts of i…	Grey literature	External validation		"In the second test facility, 1948 individuals, of which 230 were SARS-CoV-2 positive, were included in the replication set in November 2020 (SARS-CoV-2 prevalence 11.8%)." "External validation of the diagnostic model was performed in an independent replication set."	Support	Abstract: "Findings: For the analysis 4510 individuals were available. In the training set (35 individuals with; 869 without SARS-CoV-2), the eNose sensors were combined into a composite biomarker with a ROC-AUC of 0.947 (CI:0.928-0.967). These results were confirmed in the validation set (0.957; CI:0.942-0.971, n=904) and externally validated in the replication set (0.937; CI:0.926-0.947, n=1948…
Murtas et. al. 2021	https://publichealth.jmir.org/2021/11/e29504	Predictive risk models	Agency for Health Protection of Metropolitan Area of Milan (ATS Milan)	This row is reporting on evidence from the Prospective validation study on the deployment of the ATS Milan application referred to here as a "predictive algorithm" or "prediction model". This row does not report on the internal validation results described in this study.	Disease severity	1	Authors describe their development and deployment of application. Abstract: "Objective: This study aims to develop a stratification tool aimed at improving COVID-19 patient management and health care organization.")	Peer-reviewed	Prospective validation		Abstract: "A predictive algorithm was developed and applied to 36,834 patients with COVID-19 in Italy between March 8 and the October 9, 2020, in order to foresee their risk of hospitalization." "Based on these results, 118,804 patients diagnosed with COVID-19 from October 25 to December 11, 2020, were stratified into low, medium, and high risk for COVID-19 severity. Among the overall study popul…	Support	Abstract: "Based on these results, 118,804 patients diagnosed with COVID-19 from October 25 to December 11, 2020, were stratified into low, medium, and high risk for COVID-19 severity. Among the overall study population, 67,030 (56.42%) were classified as low-risk patients; 43,886 (36.94%), as medium-risk patients; and 7888 (6.64%), as high-risk patients. In all, 89.37% (106,179/118,804) of the o…
Bardas et. al. 2020	https://www.nature.com/articles/s41467-020-18297-9	COVID-19 Mortality Risk Prediction Model	Clalit Health Services	This row is reporting on evidence from the Prospective validation study on the deployment of the "COVID-19 Mortality Risk Prediction Model" application developed by the authors. This row does not report on the internal validation results from the "test set" described in this study.	Disease severity	1	Authors describe their development of the application. Abstract: "At the COVID-19 pandemic onset, when individual-level data of COVID-19 patients were not yet available, there was already a need for risk predictors to support prevention and treatment decisions. Here, we report a hybrid strategy to create such a predictor, combining the development of a baseline severe respiratory infection risk p…	Peer-reviewed	Prospective validation		"The model was deployed for large-scale use in CHS, a payer-provider healthcare organization in Israel, around mid-March 2020. When a sufficiently large local population of confirmed COVID-19 patients accumulated over the following weeks, performance of the COVID-19 predictions was tested. The last date that was allowed for confirmed cases to be included in the analysis was 3 months prior to the …	Support	Abstract: "At the COVID-19 pandemic onset, when individual-level data of COVID-19 patients were not yet available, there was already a need for risk predictors to support prevention and treatment decisions. Here, we report a hybrid strategy to create such a predictor, combining the development of a baseline severe respiratory infection risk predictor and a post-processing method to calibrate the …
Kinar et. al. 2020	https://www.medrxiv.org/content/10.1101/2020.06.03.20121574v1	EarlySign	Medial	This row is reporting on evidence from the validation study on the EarlySign application using the COVID-19 dataset. This row does not report on the validation study results using influenza complications.	Disease severity	1	Several authors, including lead author, are affiliated with developer, Medial EarlySign.	Grey literature	Internal validation		"The models were trained using data from Maccabi Health Service (MHS) – a large Israeli HMO with a central EMR database containing longitudinal data for 2 million active individuals each year between 2010 and 2018" "For the training COVID-19ased model, we used information on SARS-CoV-2 positive individuals aged 19 or above within the MHS population, as well as information regarding hospitalizatio…	Support	Abstract: "Findings: The AUC of our models and the priors on the 2137 COVID-19 patients for predicting moderate and severe complications as cases and all other as controls, the AUC for the ILI-based model was 0.852[0.824–0.879] for the COVID19-based model – 0.872[0.847–0.879]. Interpretation: These models can effectively identify patients at high-risk for complication, thus allowing optimization …
Clift et. al. 2020	https://www.bmj.com/content/371/bmj.m3731	Q-COVID COVID-19 Clinical Risk Assessment Tool	University of Oxford	Title: "Living risk prediction algorithm (QCOVID) for risk of hospital admission and mortality from coronavirus 19 in adults: national derivation and validation cohort study"	Disease severity	1	Authors describe their development of the application. Abstract: "Objective To derive and validate a risk prediction algorithm to estimate hospital admission and mortality outcomes from coronavirus disease 2019 (covid-19) in adults."	Peer-reviewed	External validation		Abstract: "Setting and participants: QResearch database, comprising 1205 general practices in England with linkage to covid-19 test results, Hospital Episode Statistics, and death registry data. 6.08 million adults aged 19-100 years were included in the derivation dataset and 2.17 million in the validation dataset. The derivation and first validation cohort period was 24 January 2020 to 30 April …	Support	Abstract: "Conclusion: The QCOVID population based risk algorithm performed well, showing very high levels of discrimination for deaths and hospital admissions due to covid-19. The absolute risks presented, however, will change over time in line with the prevailing SARS-C0V-2 infection rate and the extent of social distancing measures in place, so they should be interpreted with caution. The mode…
Hippisley-Cox et. al. 2021	https://www.bmj.com/content/374/bmj.n2244	Q-COVID COVID-19 Clinical Risk Assessment Tool	University of Oxford	This row is reporting on the evidence from this validation study on the updated versions of the QCOVID application developed by the authors. "We developed and validated two new QCovid risk algorithms, based on data from the second pandemic wave in England, to identify those groups at highest risk of severe covid-19 outcomes: QCovid2 (based on unvaccinated patients) and QCovid3 (based on vaccinate…	Disease severity	1	Authors describe their development of an updated version of the application. Several of the authors, including the lead author Hippisley-Cox, are also authors on the article describing the development of the application (https://www.bmj.com/content/371/bmj.m3731). "We developed and validated two new QCovid risk algorithms, based on data from the second pandemic wave in England, to identify those …	Peer-reviewed	Prospective validation		Title: "Risk prediction of covid-19 related death and hospital admission in adults after covid-19 vaccination: national prospective cohort study" ; Abstract: "Objectives: To derive and validate risk prediction algorithms to estimate the risk of covid-19 related mortality and hospital admission in UK adults after one or two doses of covid-19 vaccination. Design: Prospective, population based cohor…	Support	Abstract: "Conclusion: This population based risk algorithm performed well showing high levels of discrimination for identifying those patients at highest risk of covid-19 related death and hospital admission after vaccination."
Nafilyan et. al. 2021	https://www.thelancet.com/journals/landig/article/PIIS2589-7500(21)00080-7/fulltext	Q-COVID COVID-19 Clinical Risk Assessment Tool	University of Oxford	Title: "An external validation of the QCovid risk prediction algorithm for risk of mortality from COVID-19 in adults: a national validation cohort study in England"	Disease severity	1	Several of the authors, including Hippisley-Cox, are also authors on the article describing the development of the application (https://www.bmj.com/content/371/bmj.m3731).	Peer-reviewed	External validation		Abstract: "Background: Public policy measures and clinical risk assessments relevant to COVID-19 need to be aided by risk prediction models that are rigorously developed and validated. We aimed to externally validate a risk prediction algorithm (QCovid) to estimate mortality outcomes from COVID-19 in adults in England." "Two periods were used: (1) Jan 24 to April 30, 2020, and (2) May 1 to July 2…	Support	Abstract: "Interpretation: The QCovid population-based risk algorithm performed well, showing high levels of discrimination for COVID-19 deaths in men and women for both time periods. QCovid has the potential to be dynamically updated as the pandemic evolves and, therefore, has potential use in guiding national policy."
Simpson et. al. 2021	https://thorax.bmj.com/content/77/5/497	Q-COVID COVID-19 Clinical Risk Assessment Tool	University of Oxford	Abstract: "Background The QCovid algorithm is a risk prediction tool that can be used to stratify individuals by risk of COVID-19 hospitalisation and mortality. Version 1 of the algorithm was trained using data covering 10.5 million patients in England in the period 24 January 2020 to 30 April 2020. We carried out an external validation of version 1 of the QCovid algorithm in Scotland."	Disease severity	1	Several of the authors, including Hippisley-Cox, are also authors on the article describing the development of the application (https://www.bmj.com/content/371/bmj.m3731).	Peer-reviewed	External validation		Abstract: "Background The QCovid algorithm is a risk prediction tool that can be used to stratify individuals by risk of COVID-19 hospitalisation and mortality. Version 1 of the algorithm was trained using data covering 10.5 million patients in England in the period 24 January 2020 to 30 April 2020. We carried out an external validation of version 1 of the QCovid algorithm in Scotland."	Support	Abstract: "Results: Our dataset comprised 5 384 819 individuals, representing 99% of the estimated population (5 463 300) resident in Scotland in 2020. The algorithm showed good calibration in the first period, but systematic overestimation of risk in the second period, prior to temporal recalibration. Harrell’s C for deaths in females and males in the first period was 0.95 (95% CI 0.94 to 0.95) …
Lyons et. al. 2021	https://ijpds.org/article/view/1697/	Q-COVID COVID-19 Clinical Risk Assessment Tool	University of Oxford	Title: "Validating the QCOVID risk prediction algorithm for risk of mortality from COVID-19 in the adult population in Wales, UK"	Disease severity	1	Several of the authors, including Hippisley-Cox and Lyons, are also authors on the article describing the development of the application (https://www.bmj.com/content/371/bmj.m3731).	Peer-reviewed	External validation		Abstract: "Objectives: To validate externally the QCOVID risk prediction algorithm that predicts mortality outcomes from COVID-19 in the adult population of Wales, UK. Methods: We conducted a retrospective cohort study using routinely collected individual-level data held in the Secure Anonymised Information Linkage (SAIL) Databank. The cohort included individuals aged between 19 and 100 years, li…	Support	Abstract: "Conclusions: The QCOVID algorithm developed in England can be used for public health risk management for the adult Welsh population."
Makridis et. al. 2021	https://informatics.bmj.com/content/28/1/e100312	VA COVID-19 mortality predictions	U.S. Veterans Administration (VA)	This row is reporting on evidence from the validation study on the "COVID-19 mortality predictions" "XGBoost model" application developed and deployed by the authors. "First, using comprehensive data on over 10 000 Veterans’ medical history, demographics and lab results, we estimate five AI models. Our XGBoost model performs the best, producing an area under the receive operator characteristics c…	Disease severity	1	Authors describe their development of the application. Abstract: "Using administrative data on all Veterans who enter Department of Veterans Affairs (VA) medical centres throughout the USA, this paper uses artificial intelligence (AI) to predict mortality rates for patients with COVID-19 between March and August 2020. First, using comprehensive data on over 10 000 Veterans’ medical history, demog…	Peer-reviewed	External validation		"The data we use for model training and evaluation come from the EHR at the Department of Veterans Affairs Health Administration (VHA). To develop an ML algorithm capable of predicting mortality within a 30-day window of infection, we analyse patient data from the EHR in the VA Corporate Data Warehouse (CDW). Specifically, we analyse data consisting of of patient demographics, International Class…	Support	Abstract: "First, using comprehensive data on over 10 000 Veterans’ medical history, demographics and lab results, we estimate five AI models. Our XGBoost model performs the best, producing an area under the receive operator characteristics curve (AUROC) and area under the precision-recall curve of 0.87 and 0.41, respectively. We show how focusing on the performance of the AUROC alone can lead to…
Wrigley-Field et. al. 2021	https://www.healthaffairs.org/doi/10.1377/hlthaff.2021.00365	Area Deprivation Index (ADI)	Singh / University of Wisconsin	Abstract: "To assess this potential interaction of race and ethnicity with neighborhood disadvantage, we link death certificate data from Minnesota from the period 2017–20 to the Area Deprivation Index to examine hyperlocal disparities in mortality."	Other	0	Author report no affiliation with application developers	Peer-reviewed	External validation		Note: The ADI was developed using a pre-COVID dataset, so all validation studies that use COVID-19 datasets are external validation studies. "We linked geographic data to the complete set of death certificates from the Minnesota Department of Health Office of Vital Records for deaths occurring in Minnesota from January 1, 2017, through December 31, 2020 (N = 186,595)."	Support	Abstract: "Black, Indigenous, and people of color (BIPOC) standardized COVID-19 mortality was 459 deaths per 100,000 population in the most disadvantaged neighborhoods compared with 126 per 100,000 in the most advantaged. Total mortality increased in 2020 by 14 percent for non-Hispanic White people and 41 percent for BIPOC. Statistical decompositions show that most of this growth in racial and et…
Ingraham et. al. 2021	https://www.ncbi.nlm.nih.gov/pmc/articles/PMC8130213/	Area Deprivation Index (ADI)	Singh / University of Wisconsin	Abstract: "Logistic and competing-risk regression models assessed the effects of neighborhood-level deprivation (using the ADI) and primary language. Within race, effects of ADI and primary language were measured using logistic regression."	Other	0	"Conflict of Interest: The authors declare that they do not have a conflict of interest."	Peer-reviewed	External validation		Note: The ADI was developed using a pre-COVID dataset, so all validation studies that use COVID-19 datasets are external validation studies. Abstract: "Design: Retrospective cohort study. Setting: Health records of 12 Midwest hospitals and 60 clinics in Minnesota between March 4, 2020, and August 19, 2020"	Oppose	Abstract: "Results: A total of 5577 individuals infected with SARS-CoV-2 were included; 866 (n = 15.5%) were hospitalized within 45 days of diagnosis. Hospitalized patients were older (60.9 vs. 40.4 years, p < 0.001) and more likely to be male (n = 425 [49.1%] vs. 2049 [43.5%], p = 0.002). Of those requiring hospitalization, 43.9% (n = 381), 19.9% (n = 172), 18.6% (n = 161), and 11.8% (n = 102) w…
Bhargava et. al. 2020	https://academic.oup.com/cid/article/71/8/1962/5848851?login=true	Area Deprivation Index (ADI)	Singh / University of Wisconsin	"Using the 9-digit zip code, the area deprivation rank for each individual patient was also obtained. The Area Deprivation Index (ADI) is a measurement of healthcare deprivation based upon where a person lives; it correlates with socioeconomic status [24]. A higher ADI means more deprived. On a national level the ADIs are ranked from 1 to 100 (1 = least deprived, 100 = most deprived) and on a sta…	Other	0	"Potential conflicts of interest. The authors: No reported conflicts of interest. All authors have submitted the ICMJE Form for Disclosure of Potential Conflicts of Interest."	Peer-reviewed	External validation		Note: The ADI was developed using a pre-COVID dataset, so all validation studies that use COVID-19 datasets are external validation studies. Abstract: "We conducted a retrospective observational study of 197 patients with confirmed COVID-19 admitted to a tertiary academic medical center."	Oppose	Abstract: "There was no significant association found between race and severity of illness (P = .4). To examine this further, we also assessed the association between the median state ADI rank with both race and severity of disease. Although there was a significant association between race and median state ADI rank (white median state rank, 6.0 [IQR, 2.8, 8] vs black median rank, 9.0 [IQR, 7, 9.7…
Walls et. al. 2022	https://link.springer.com/article/10.1007/s40615-022-01274-x	Area Deprivation Index (ADI)	Singh / University of Wisconsin	"This retrospective cohort study included 12,956 adults who received care for COVID-19 within an integrated healthcare system between 3/1/2020 and 8/31/2020. Multinomial models were used to examine associations between race/ethnicity, insurance, neighborhood deprivation measured by Area Deprivation Index (ADI), and outcomes of interest."	Other	0	"Conflict of Interest: The authors declare no competing interests."	Peer-reviewed	External validation		Note: The ADI was developed using a pre-COVID dataset, so all validation studies that use COVID-19 datasets are external validation studies. "This retrospective cohort study included 12,956 adults who received care for COVID-19 within an integrated healthcare system between 3/1/2020 and 8/31/2020. Multinomial models were used to examine associations between race/ethnicity, insurance, neighborhood…	Support	Abstract: "Outcomes included (1) highest level of care: virtual observation (VOU), virtual hospitalization (VACU), or inpatient hospitalization; (2) intensive care (ICU); and (3) all-cause 30-day mortality." "Hispanic patients living in the most deprived neighborhood had higher odds of inpatient hospitalization, compared to those in the least deprived neighborhood." "Insurance and ADI were associ…
Sandoval et. al. 2021	https://journals.plos.org/plosone/article?id=10.1371/journal.pone.0255544	Area Deprivation Index (ADI)	Singh / University of Wisconsin	"The Area Deprivation Index, which measures relative deprivation amongst all census block groups in the state of Texas on a scale of 1–10, where one (1) is the least disadvantaged and ten (10) is the most disadvantaged [28, 29], and the Social Vulnerability Index, which measures relative vulnerability to disaster amongst all census tracts in the state of Texas [30], were utilized as location-base…	Other	0	"Competing interests: The authors have declared that no competing interests exist."	Peer-reviewed	External validation		Note: The ADI was developed using a pre-COVID dataset, so all validation studies that use COVID-19 datasets are external validation studies. "A retrospective registry-based chart review was conducted investigating demographic and clinical risk factors for severe COVID-19 among patients aged 18–29 with positive SARS-CoV-2 tests within a large metropolitan healthcare system in Houston, Texas, USA."	Oppose	"The location-based relative vulnerability index was not a significant factor in any of the outcomes assessed. This observation could be a product of the demographics of this large not-for-profit hospital system’s catchment population, or it could be that neither the CDC’s Social Vulnerability Index nor the Area Deprivation Index are appropriate proxies for sociodemographic vulnerability during t…
Liu et. al. 2020	https://els-jbs-prod-cdn.jbs.elsevierhealth.com/pb/assets/raw/Health%20Advance/journals/ymem/YMEM764Sfinalv2.pdf	Caption AI - Caption Interpretation / Automated Ejection Fraction Software	Caption Health	This row reviews evidence on the Caption Interpretation application, referred to here as the "AutoEF" algorithm. The specific abstract reviewed is "121 Evaluation of a Novel Ultrasound Machine Learning Algorithm in Estimating Left Ventricular Ejection Fraction" on p. S47	Other	1	One or more authors report affiliation with developer Caption Health. "Liu RB, Nikravan S, Horowitz R, Chaudry A, Diaz-Gomez JL, Boesch B, Park D, Phillips CA, Cosenza SN, Thomas YK/Yale School of Medicine, New Haven, CT; University of Washington School of Medicine, Seattle, WA; Northwestern Feinberg School of Medicine, Chicago, IL; Caption Health, Inc, San Francisco, CA; Baylor College of Medici…	Grey literature	Internal validation		Note: The abstract is not entirely clear on the source of the dataset or whether it is related to the training dataset. "Methods: Sonographer-obtained PLAX, AP4, and AP2 images (n1⁄41660) were reviewed by 10 physician experts, who provided visual integer estimates of LVEF for each image. A subset of images (approximately 15%) were processed through the AutoEF algorithm, which produced LVEF values…	Support	"Results: AutoEF showed higher sensitivity than POCUS physicians in detecting reduced LVEF in single AP4 and AP2 views, as well as higher accuracy in correct bin placement with those views. However, in the PLAX view, AutoEF showed equal sensitivity with POCUS users (77% vs. 79%) in detecting reduced LVEF, as well as similar accuracy in correct bin placement (68% vs. 67%). Since PLAX view test cha…
Schneider et. al. 2021	https://link.springer.com/article/10.1007/s10554-020-02046-6	Caption AI - Caption Guidance	Caption Health	This row reviews evidence on the Caption AI application. "A machine-learning algorithm was trained to guide ultrasound-novices to acquire diagnostic echocardiography images. The artificial intelligence (AI) algorithm then estimates LVEF from the captured apical-4-chamber (AP4), apical-2-chamber (AP2), and parasternal-long-axis (PLAX) loops." "...the trained students scanned three patients each wi…	Other	0	None of the authors report affiliation with developer Caption Health. "Conflict of interest: All author declare that they have no conflict of interest to disclose."	Peer-reviewed	Other	Image quality	Abstract: "We sought to test this algorithm by having first-year medical students without previous ultrasound knowledge scan real patients. Nineteen echo-naïve first-year medical students were trained in the basics of echocardiography by a 2.5 h online video tutorial. Each student then scanned three patients with the help of the AI."	Support	Abstract: "The novices acquired diagnostic-quality images in 33/57 (58%), 49/57 (86%), and 39/57 (68%) patients in the PLAX, AP4, and AP2, respectively. At least one of the three views was obtained in 91% of the attempts. We found an excellent agreement between the machine’s LVEF calculations from images acquired by the novices with the GT-EF (bias of 3.5% ± 5.6 and r = 0.92, p < 0.001 in the “be…
Hall et. al. 2020	http://www.asaabstracts.com/strands/asaabstracts/abstract.htm?year=2020&index=6&absnum=5932	Caption AI - Caption Interpretation / Automated Ejection Fraction Software	Caption Health	"A deep learning (DL) algorithm (Caption Interpretation, Caption Health) was designed to calculate LVEF from available AP2, AP4, and parasternal long-axis (PLAX) views."	Other	1	Authors report affiliation with developer Caption Health. "Disclosures: M. Hall: None. S. Surett: Salary; Self; Caption Health. F. Asch: None. J.L. Diaz-Gomez: None. A. Chaudhry: Salary; Self; Caption Health. H. Hong: Salary; Self; Caption Health. N. Poilvert: Salary; Self; Caption Health. R. Liu: None. S. Nikravan: None."	Grey literature	Internal validation		Note: The abstract is not entirely clear on the source of the dataset or whether it is related to the training dataset. "Methods: Echocardiographic studies from 166 patients were traced by 3 sonographers and assessed by a panel of 3 cardiologists who independently performed volumetric calculations of AP2/AP4 tracings per standard clinical practice; this panel read formed the “reference standard” …	Support	Abstract: " Conclusion: This study highlights the utility of a DL algorithm for POCUS users, automatically producing LVEF estimates similar to expert assessments from even single diagnostically acceptable images. Ultimately, such technology may allow bedside providers to more quickly and accurately diagnose cardiac dysfunction for the purpose of clinical decision making in the care of acutely ill…
Pearlman et. al. 2020	https://academic.oup.com/ehjcimaging/article/21/Supplement_1/jez319.281/5707752?login=true	Caption AI - Caption Guidance	Caption Health	"We used an investigational device that employs ML software to provide real-time adaptive guidance of transducer position and orientation to help novice users acquire tomographic views of the heart."	Other	1	Authors report affiliation with developer Bay Labs, which later changed its name to Caption Health. "Funding Acknowledgements: Bay Labs, Inc; San Francisco, CA"	Grey literature	Other	Image quality	Abstract: "We tested the utility of this approach when 4 nurses with no prior training in sonography performed POC studies on 16 subjects (10 healthy, 6 with cardiac abnormalities; 9 men; body mass index normal in 6, overweight in 6, and obese in 4 subjects). Each nurse underwent didactic training and 4 hours of supervised practice using the ML program. Each nurse scanned each study subject using…	Support	Abstract: "Results: The majority of expert readers concurred, independently, that the sets of images acquired by nurses using ML guidance allowed qualitative assessment of LV size and function in 98%, pericardial effusion in 98%, RV size and function in 92%, and aortic and mitral valve anatomy and dynamics in 94-97% of cases. Qualitative assessment of LA size was feasible in 95%. Images of the IV…
Gang et. al. 2021	https://www.ncbi.nlm.nih.gov/pmc/articles/PMC7975236/#!po=31.8182	GE Revolution Maxima CT with Auto Positioning	GE	This row reviews evidence provided on validation study examining accuracy of the GE Auto Position application, referred to here as "an AI-based automatic positioning (AP) method." "To analyze and compare the imaging workflow, radiation dose, and image quality for COVID-19 patients examined using either the conventional manual positioning (MP) method or an AI-based automatic positioning (AP) metho…	Other	1	Two authors report affiliation with developer, "GE Healthcare, Computed Tomography Research Center, Beijing, 100176"	Peer-reviewed	Prospective validation		Abstract: "One hundred twenty-seven adult COVID-19 patients underwent chest CT scans on a CT scanner using the same scan protocol except with the manual positioning (MP group) for the initial scan and an AI-based automatic positioning method (AP group) for the follow-up scan. Radiation dose, patient positioning time, and off-center distance of the two groups were recorded and compared. Image nois…	Support	"The AP operation was successful for all patients in the AP group and reduced the total positioning time by 28% compared with the MP group. Compared with the MP group, the AP group had significantly less patient off-center distance (AP 1.56 cm ± 0.83 vs. MP 4.05 cm ± 2.40, p < 0.001) and higher proportion of positioning accuracy (AP 99% vs. MP 92%), resulting in 16% radiation dose reduction (AP 6…
Gang et. al. 2021	https://www.ncbi.nlm.nih.gov/pmc/articles/PMC7975236/#!po=31.8182	GE Revolution Maxima CT with Auto Positioning	GE	This row reviews evidence provided in the implementation study on the impact of the GE Auto Position application, referred to here as "an AI-based automatic positioning (AP) method," on image quality, positioning time, and radiation dose. "To analyze and compare the imaging workflow, radiation dose, and image quality for COVID-19 patients examined using either the conventional manual positioning …	Other	1	Two authors report affiliation with developer, "GE Healthcare, Computed Tomography Research Center, Beijing, 100176"	Peer-reviewed	Other	Image quality; Time to patient evaluation; Radiation dose	Abstract: "One hundred twenty-seven adult COVID-19 patients underwent chest CT scans on a CT scanner using the same scan protocol except with the manual positioning (MP group) for the initial scan and an AI-based automatic positioning method (AP group) for the follow-up scan. Radiation dose, patient positioning time, and off-center distance of the two groups were recorded and compared. Image nois…	Support	"The AP operation was successful for all patients in the AP group and reduced the total positioning time by 28% compared with the MP group. Compared with the MP group, the AP group had significantly less patient off-center distance (AP 1.56 cm ± 0.83 vs. MP 4.05 cm ± 2.40, p < 0.001) and higher proportion of positioning accuracy (AP 99% vs. MP 92%), resulting in 16% radiation dose reduction (AP 6…
GE 2021	https://www.gehealthcare.com/-/jssmedia/gehc/us/images/products/revolution-ascend/files/ai-auto-positioning-white-paper.pdf	GE Revolution Maxima CT with Auto Positioning	GE	This row reviews evidence provided in the external clinical evaluation of the GE Auto Position application, referred to here as "Auto Positioning". The results of internal validation are also reported in this document under the header "Dataset for Training, Validation and Test" but are not reviewed in this row. "The clinical external evaluation testing was performed in a hospital environment on s…	Other	1	This whitepaper is written by the developer.	Grey literature	Prospective validation		"The clinical external evaluation testing was performed in a hospital environment on sequential patients, without regard to the type of the CT examination or patient condition. The CT technologists involved were those on the hospital’s normal scheduling and did not receive coaching during the exams. The actions of the technologist with regard to the use of Auto Positioning were observed and recor…	Support	"Test Results: The combined performance of Auto Positioning in 566 of the 576 exams (98.26%) performed at evaluation site was recorded as successful." Overall document assessment of application: "Clinical Benefits: The combination of AI technology and a high accuracy 3D camera provides the following clinical benefits: • Workflow improvement enabled by Auto Positioning with AI-based technology • C…
GE 2021	https://www.gehealthcare.com/-/jssmedia/gehc/us/images/products/revolution-ascend/files/ai-auto-positioning-white-paper.pdf	GE Revolution Maxima CT with Auto Positioning	GE	This row reviews evidence provided in the external clinical evaluation of the GE Auto Position application, referred to here as "Auto Positioning". The results of internal validation are also reported in this document under the header "Dataset for Training, Validation and Test" but are not reviewed in this row. "The clinical external evaluation testing was performed in a hospital environment on s…	Other	1	This whitepaper is written by the developer.	Grey literature	Other	Need for provider correction to patient positioning	"The clinical external evaluation testing was performed in a hospital environment on sequential patients, without regard to the type of the CT examination or patient condition. The CT technologists involved were those on the hospital’s normal scheduling and did not receive coaching during the exams. The actions of the technologist with regard to the use of Auto Positioning were observed and recor…	Support	"Test Results: The combined performance of Auto Positioning in 566 of the 576 exams (98.26%) performed at evaluation site was recorded as successful." Overall document assessment of application: "Clinical Benefits: The combination of AI technology and a high accuracy 3D camera provides the following clinical benefits: • Workflow improvement enabled by Auto Positioning with AI-based technology • C…
Genalyte undated	https://www.fda.gov/media/142915/download	Maverick SARS-CoV-2 Multi-Antigen Serology Panel v2	Genalyte	"The MaverickTM SARS-CoV-2 Multi-Antigen Serology Panel v2 utilizes a multi-analyte analysis algorithm (MAAA) to make the determination on patient samples of positive or negative or indeterminate for antibodies to the SARS-CoV-2 virus. The algorithm employed is a well-known ensemble method called Random Forests Classification. Random Forests contain a number of decision trees constructed from ran…	Other	1	This document is written by the developer	Grey literature	External validation		"338 serum and plasma samples that were not used in MAAA training collected from 275 patients confirmed PCR positive for SARS-CoV-2 were tested with the SARS-CoV-2 Multi-Antigen Serology Panel v2. Samples were collected prospectively or retrospectively, and all patients were confirmed to be SARS-CoV-2 positive by PCR. The following table presents positive percent agreement by time from a positive…	Support	This document does not explicitly describe study results in terms of "good" or "bad" performance, or state that the application should or should not be used. However, it provides information that is intended to support the application's use as it is written by the developer and is publicly made available on the FDA website for clinicians using the application under the FDA emergency use authoriza…
Donato et. al. 2021	https://www.ncbi.nlm.nih.gov/pmc/articles/PMC8213521/	Maverick SARS-CoV-2 Multi-Antigen Serology Panel v2	Genalyte	This row reports on the evidence on the Genalyte application from this study. It does not report on the comparator application from Roche. "We evaluated the analytical and clinical performance of the Genalyte Maverick SARS-CoV-2 Multi-Antigen Serology Panel compared to the Roche Elecsys Anti-SARS-CoV-2 nucleocapsid (NC) qualitative immunoassay, using well characterized clinical serum samples."	Other	0	"The authors declare that they have no known competing financial interests or personal relationships that could have appeared to influence the work reported in this paper."	Peer-reviewed	External validation		"A total of 143 pre-pandemic sera and 48 sera collected from patients with a negative molecular SARS-CoV-2 result were used for specificity studies. For sensitivity analyses, 179 sera were used, obtained 3-7 days, 8-14 days, or ≥ 15 days after symptom onset from patients with confirmed SARS-CoV-2 infection."	Neutral	Abstract: "Specificity was determined to be 95.3% (182/191) for the Genalyte Maverick. Overall sensitivity of the Genalyte Maverick was similar to that observed for the Roche Elecsys NC test, 79.3% (142/179) vs. 76.5% (137/179), respectively. Genalyte Maverick trended, without statistical significance, towards higher sensitivity as compared to the Roche Elecsys NC test in the 3-7 days (11/25 vs. …
Ikegami et. al. 2021	https://journals.plos.org/plosone/article?id=10.1371/journal.pone.0249938	Maverick SARS-CoV-2 Multi-Antigen Serology Panel v2	Genalyte	This row reports on the evidence on the Genalyte application from this study. It does not report on the comparator applications. "This study compared the performance of four serology assays for Coronavirus Disease 2019 (COVID-19) and investigated whether COVID-19 disease history correlates with assay performance. Samples were tested at Northshore using the Elecsys Anti-SARS-CoV-2 (Roche Diagnosti…	Other	1	Multiple authors are affiliated with the developer, "Genalyte Inc., San Diego, California, United States of America "	Peer-reviewed	External validation		"The study included one hundred clinical samples collected before December 2019 and ninety-seven samples collected from convalescent plasma donors originally diagnosed with COVID-19 by PCR. COVID-19 disease history was self-reported by the plasma donors."	Support	"There was no difference in specificity between the assays tested. Clinical sensitivity of these four tests was 98% (Genalyte), 96% (Roche), 92% (DiaSorin), and 87% (Beckman). The only statistically significant differences in clinical sensitivity was between the Beckman assay and both Genalyte and Roche assays. Convalescent plasma donor characteristics and disease symptoms did not correlate with …
Burdick et. al. 2020b	https://www.mdpi.com/2077-0383/9/12/3834/htm#B31-jcm-09-03834	A machine learning algorithm for the identification of patients for whom hydroxychloroquine treatment is associated with predicted survival	Dascena	Abstract: "A machine learning algorithm was developed in order to identify a subpopulation of COVID-19 patients for whom hydroxychloroquine was associated with improved survival; this population might be relevant for study in a clinical trial."	Other	1	Authors describe their development of the application	Peer-reviewed	Prospective validation		"A pragmatic trial was conducted at six United States hospitals. We enrolled COVID-19 patients that were admitted between 10 March and 4 June 2020. Treatment was not randomized. The study endpoint was mortality; discharge was a competing event. Hazard ratios were obtained on the entire population, and on the subpopulation indicated by the algorithm as suitable for treatment. A total of 290 patien…	Support	"A 31% increase in survival at the end of the study was observed in a population of COVID-19 patients that were identified by a machine learning algorithm as having a better outcome with hydroxychloroquine treatment. Precision medicine approaches may be useful in identifying a subpopulation of COVID-19 patients more likely to be proven to benefit from hydroxychloroquine treatment in a clinical tr…
Chonde et. al. 2021	https://www.jacr.org/article/S1546-1440(21)00032-6/fulltext	RADTranslate	MESH Incubator	Abstract: "The device-agnostic web application leverages artificial intelligence text-to-speech technology to provide standardized, human-like spoken examination instructions in the patient’s preferred language. Standardized phrases were collected from a consensus group consisting of technologists, radiologists, and ancillary staff members. RadTranslate was piloted in Spanish for chest radiograph…	Other	1	Authors describe their development of the application	Peer-reviewed	Other	Time to patient evaluation	Abstract: "In the 63-day test period after launch, there were 1,267 application uses, with technologists voluntarily switching exclusively to RadTranslate for Spanish-speaking patients. The most used phrases were a general explanation of the examination (30% of total), followed by instructions to disrobe and remove any jewelry (12%). There was no significant difference in imaging appointment dura…	Support	Abstract: "Conclusions: Artificial intelligence–aided multilingual audio instructions were successfully integrated into imaging workflows, reducing strain on medical interpreters and variance in throughput and resulting in more reliable average examination length."
Dalai et. al. 2022	https://academic.oup.com/cid/advance-article/doi/10.1093/cid/ciac353/6581622?login=true	T-Detect COVID Test	Adaptive Biotechnologies	Abstract: "A statistical classifier for identifying prior SARS-CoV-2 infection was trained using >4000 SARS-CoV-2–associated TCRβ sequences identified by comparing 784 cases and 2447 controls from 5 independent cohorts. The T-Detect™ COVID assay applies this classifier to TCR repertoires sequenced from blood samples to yield a binary assessment of past infection. Assay performance was assessed in…	Other	1	Authors report affiliation with developer	Peer-reviewed	Prospective validation		Abstract: "The secondary NPA study assessed T-Detect COVID assay performance prospectively in samples from individuals presenting with compatible symptoms who tested negative for SARS-CoV-2 by RT-PCR (BioFire RP2.1 EUA) and EUA antibody tests. Of 79 individuals meeting these criteria, no samples failed QC or performance thresholds, and all samples were included for analysis, yielding an NPA of 98…	Support	Abstract: "Conclusion: T-Detect COVID is a novel T-cell immunosequencing assay demonstrating high clinical performance for identification of recent or prior SARS-CoV-2 infection from blood samples, with implications for clinical management, risk stratification, surveillance, and understanding protective immunity and long-term sequelae."
Carlile et. al. 2020	https://onlinelibrary.wiley.com/doi/10.1002/emp2.12297	Pneumonia Detection Algorithm	Albert Hsaio at UCSD School of Medicine	This row reports on the evidence from the implementation study on the usability and impact on clinician decision-making of the UCSD application, referred to here as "a previously developed and validated deep-learning AI algorithm for assisted interpretation of chest radiographs for use by physicians at an academic health system in Southern California."	Lung evaluation	1	Authors include Albert Hsaio, who developed the application ("The new capability got its start several months ago when Albert Hsiao, MD, PhD, associate professor of radiology at University of California San Diego School of Medicine and radiologist at UC San Diego Health, and his team developed a machine learning algorithm that allows radiologists to use AI to enhance their own abilities to spot p…	Peer-reviewed	Other	Clinician perception of usability and impact on clinical decision-making	Abstract: "Our objective is to describe first experiences of physician interaction with a novel artificial intelligence (AI) algorithm designed to enhance physician abilities to identify ground-glass opacities and consolidation on chest radiographs." "Of the 5125 total visits and 1960 chest radiographs obtained in the emergency department (ED) during the study period, 1855 were analyzed by the al…	Support	Abstract: "Conclusions: To our knowledge, this is the first published literature evaluating the impact of medical imaging AI on clinical decisionmaking in the emergency department setting. Urgent deployment of a previously validated AI algorithm clinically was easy to use and was found to have an impact on clinical decision making during the predicted surge period of a global pandemic."
Patel et. al. 2021	https://www.cambridge.org/core/journals/bjpsych-open/article/its-a-risky-business-use-of-the-qcovid-risk-calculator-in-a-psychiatric-rehabilitation-population-to-enhance-prevention/E78754DB5F34337E680015A02444EA40	Q-COVID COVID-19 Clinical Risk Assessment Tool	University of Oxford	This row reports on evidence from the implementation study examining patient perceptions of the personalized risk assessment intervention that was informed by the QCOVID application. Abstract: "The QCovid risk calculator is a newly developed tool to predict the risk of death or hospitalisation from COVID-19. It has not been applied in SMI populations. We aimed to use the QCovid risk calculator in…	Disease severity	0	None of the authors are among those who authored the article describing the development of the application (https://www.bmj.com/content/371/bmj.m3731) or share any affiliation with those authors.	Grey literature	Other	Patient satisfaction with and uptake of application-informed personalized care plans	Abstract: "The QCovid risk calculator is a newly developed tool to predict the risk of death or hospitalisation from COVID-19. It has not been applied in SMI populations. We aimed to use the QCovid risk calculator in an inpatient rehabilitation setting to identify and mitigate risk for people with SMI with personalised COVID-19 prevention plans." "Firstly, the QCovid risk calculator was used to a…	Support	Abstract: "Conclusion: Comprehensive assessment of COVID-19 risks in vulnerable groups enables personalised risk mitigation, both at an individual and service level. Our findings show the importance of applying current knowledge to protect vulnerable patients with SMI through personalised prevention plans. This approach can be scaled up to understand risks for services and teams, while allowing c…
Egan and Edwards 2016	https://www.sciencedirect.com/science/article/abs/pii/S1053249816000577	Lung Allocation Score (LAS)	Organ Procurement and Transplantation Network	"On May 4, 2005, the system for allocation of deceased donor lungs for transplant in the United States changed from allocation based on waiting time to allocation based on the lung allocation score (LAS)."	Other	1	Authors include Thomas Egan, first author on the article that describes the application's development (https://onlinelibrary.wiley.com/doi/full/10.1111/j.1600-6143.2006.01276.x)	Peer-reviewed	Other	Patient health outcomes (wait list mortality); resource utilization (lung transplants)	Abstract: "Background: On May 4, 2005, the system for allocation of deceased donor lungs for transplant in the United States changed from allocation based on waiting time to allocation based on the lung allocation score (LAS). We sought to determine the effect of the LAS on lung transplantation in the United States. Methods: Organ Procurement and Transplantation Network data on listed and transpl…	Support	Abstract: "Conclusions: Allocating lungs for transplant based on urgency and benefit instead of waiting time was associated with fewer waitlist deaths, more transplants performed, and a change in distribution of recipient diagnoses to patients more likely to die on the waiting list."
Dussault et. al. 2020	https://www.jhltonline.org/article/S1053-2498(20)31076-7/fulltext	Lung Allocation Score (LAS)	Organ Procurement and Transplantation Network	"The use of extracorporeal membranous oxygenation (ECMO) as a bridge to lung transplantation has increased dramatically. However, the Lung Allocation Score (LAS) does not use a dedicated ECMO variable; instead, ECMO is proxied by mechanical ventilation with 100% oxygen. We aimed to determine if this approximation accurately reflects the transplantation urgency for ECMO patients."	Other	0	None of the authors report affiliation with the application developer or are among the authors of the 2006 article describing the development of the application (https://onlinelibrary.wiley.com/doi/full/10.1111/j.1600-6143.2006.01276.x)	Grey literature	External validation		Abstract: "Lung transplant candidates and recipients greater than 12 years of age between 2008-2014 were selected from the SRTR database. For both the wait-list (WL) and post-transplant (PT) time periods, predicted survival functions were calculated using the LAS model and compared to observed survival functions estimated by Kaplan-Meier. Differences between predicted and observed WL survival and…	Neutral	Abstract: "Results:... ECMO candidates survived a mean of 199 days from listing compared to a LAS prediction of 123 days, leading to a WL error of 77 days. Non-ECMO recipients survived a mean of 333 days from transplant compared to a LAS prediction of 315 days, leading to a PT error of 17 days. ECMO recipients survived a mean of 296 days from transplant compared to a LAS prediction of 248 days, l…
Arnaoutakis et. al. 2011	https://www.ncbi.nlm.nih.gov/pmc/articles/PMC3132211/	Lung Allocation Score (LAS)	Organ Procurement and Transplantation Network	Abstract: "Background: The lung allocation score (LAS) has shifted the demographics of United States (US) lung transplantation (LTx), with increased numbers of critically ill patients receiving LTx. Several studies have examined the impact of high LAS on post-LTx survival, although the system was not initially designed for this purpose. High LAS is known to negatively impact short-term mortality …	Other	0	None of the authors report affiliation with the application developer or are among the authors of the 2006 article describing the development of the application (https://onlinelibrary.wiley.com/doi/full/10.1111/j.1600-6143.2006.01276.x)	Peer-reviewed	Other	Resource utilization (post-transplant costs)	Abstract: "Background: The lung allocation score (LAS) has shifted the demographics of United States (US) lung transplantation (LTx), with increased numbers of critically ill patients receiving LTx. Several studies have examined the impact of high LAS on post-LTx survival, although the system was not initially designed for this purpose. High LAS is known to negatively impact short-term mortality …	Neutral	Abstract: "Conclusions: This is the first study to show increased charges in high LAS patients. Charges for the index admission and hospital care in the year post-LTx were higher in the highest LAS quartile compared to patients in the lowest 75% of LAS." ; Other text: "Thus, although the LAS era has improved waitlist mortality, patients who receive preferential allocation of organs with high LAS …
Smits et. al. 2011	https://www.sciencedirect.com/science/article/abs/pii/S1053249810004936	Lung Allocation Score (LAS)	Organ Procurement and Transplantation Network	Abstract: "Background: The purpose of the study was to investigate the impact of the lung allocation score (LAS) on mortality among highly urgent (HU) and urgent (U) lung transplant (LTx) candidates in Eurotransplant (ET) and to identify useful additional parameters (LASplus).	Other	0	None of the authors report affiliation with the application developer or are among the authors of the 2006 article describing the development of the application (https://onlinelibrary.wiley.com/doi/full/10.1111/j.1600-6143.2006.01276.x)	Peer-reviewed	External validation		Abstract: "Methods: All adult LTx candidates for whom a first request for HU or U status was made in 2008 in ET were included (N = 317). Patients were followed until LTx, death on the waiting list (WL), delisting, or closure date (i.e., January 10, 2010). The relationship between the LAS/LASplus and waiting list, post-transplant, and overall mortality was assessed with a multivariate regression m…	Support	Abstract: "Conclusion: LAS accurately predicts overall mortality in critically ill transplant candidates and should therefore be considered as the basis for a new lung allocation policy in ET. An adjustment of the original LAS may be indicated to accurately predict waiting list mortality."
Parker et. al. 2022	https://www.sciencedirect.com/science/article/abs/pii/S1053249821025705	Lung Allocation Score (LAS)	Organ Procurement and Transplantation Network	Abstract: "BACKGROUND: The United States (US) Lung Allocation Score (LAS) relies on the performance of 2 survival models that estimate waitlist and post-transplant survival. These models were developed using data from 2005 to 2008, and it is unknown if they remain accurate. METHODS: We performed an observational cohort study of US lung transplantation candidates and recipients greater than 12 yea…	Other	1	One of the authors, Edward R. Garrity, is also an author on the paper that describes the development of the application (https://onlinelibrary.wiley.com/doi/full/10.1111/j.1600-6143.2006.01276.x)	Peer-reviewed	External validation		Abstract: "BACKGROUND: The United States (US) Lung Allocation Score (LAS) relies on the performance of 2 survival models that estimate waitlist and post-transplant survival. These models were developed using data from 2005 to 2008, and it is unknown if they remain accurate. METHODS: We performed an observational cohort study of US lung transplantation candidates and recipients greater than 12 yea…	Neutral	Abstract: "RESULTS: The waitlist model ranked candidates (N = 11,539) in the correct risk order 72% of the time (95% CI 71%-73%), and underestimated candidate one-year survival by 136 days for the highest risk decile (p < 0.001). The post-transplant model ranked recipients (N = 9,377) in the correct risk order 57% of the time (95% CI 55-58%), and underestimated recipient one-year survival by 70 d…
